# Supplementary material for: Bronze age Northern Eurasian genetics in the context of development of metallurgy and Siberian ancestry
Source: Commun Biol. 2024 Jun 11;7:723. doi: 10.1038/s42003-024-06343-x (PMC11166947; doi:10.1038/s42003-024-06343-x)
Supplement: Supplementary file 2 — Supplementary Data [file 42003_2024_6343_MOESM2_ESM.xlsx]

## Sheet: Supp. Data 1
																															Contamination Schmutzi			Contammix
ID	Grave Number	Sex	Type of data	Nr. Reads Into Mapping	Nr. Mapped Reads	Endogenous DNA (%)	Nr. Mapped Reads Passed Post-Filter	Endogenous DNA Post (%)	% Dup. Mapped Reads	5 Prime C>T 1st base	5 Prime C>T 2nd base	Mean Length Mapped Reads	Median read length	MT to Nuclear Ratio	Nr. Dedup. Mapped Reads	Mean Cov	Median Cov	% GC Dedup. Mapped Reads	totalSNPs	calledSNPs	ANGSD_contam_Tvonly	ANGSD_contam_Tvonly_SE	ANFSD_TVonly_XSNP	total_HO_SNPs	called_HO_SNPs	xCov	yCov	autCov	x_fraction	y_fraction	average_est	lower_est	upper_est	Reads	Match_other	Match_other%	Error_rate	MAP_auth	Quantile_2.5%	Quantile_97.5%
ROT002	Grave 5	M	1240k capture	110495681	30059551	27.2043	3541901	3.20547	0.39355	0.32	0.1665	49.755	47.5	2307.3	2131244	0.4X	0.0X	0.43	1233013	223580	0.062966	0.0321525	238	597573	109319	0.0419903	0.0460361	0.0971727	0.43212	0.473755	0.02	0.01	0.03	5005	2	0.04	0.0172	0.99624	0.88802	0.999486
ROT003	Grave 7	M	1240k capture	106022852	19140231	18.0529	811462	0.765365	0.456354	0.235	0.103	50.66	47.5	371.5	437966	0.1X	0.0X	0.44	1233013	41702	NA	NA	14	597573	20668	0.019396	0.0195898	0.0429627	0.451461	0.455972	0.02	0.01	0.03	481	0	0	0.0186	0.966741	0.325062	0.994247
ROT004	Grave 8 skeleton 2 (lower)	M	1240k capture	90910977	16758882	18.4344	2201088	2.42115	0.289869	0.247	0.1145	54.98	53.5	76.9	1555504	0.3X	0.0X	0.44	1233013	200472	0.048125	0.0309172	232	597573	100570	0.0542531	0.0585246	0.125825	0.431179	0.465127	0.02	0.01	0.03	356	1	0.28	0.0156	0.909981	0.0690963	0.986869
ROT006	Grave 10	M	1240k capture	106835217	20953009	19.6125	520479	0.487179	0.37784	0.373	0.196	48.5	46	2587.1	321792	0.1X	0.0X	0.43	1233013	37373	-0.030474	0.0360444	11	597573	17376	0.0087149	0.0112335	0.0209423	0.416139	0.536402	0.02	0.01	0.03	732	0	0	0.02	0.976546	0.364492	0.996437
ROT011	Grave 24	M	1240k capture	81764546	19207964	23.4918	1047308	1.28088	0.267001	0.2275	0.0965	39.65	37.5	245	764184	0.1X	0.0X	0.46	1233013	46860	-0.076823	0.0829586	15	597573	23580	0.0023752	0.00254056	0.00604156	0.393143	0.420514	0.01	0	0.02	86	0	0	0.0164	0.971044	0.444892	0.994762
ROT013	Grave 28	F	1240k capture	78387353	13534878	17.2667	610756	0.779151	0.512904	0.3065	0.148	51.665	49.5	17305.6	294612	0.0X	0.0X	0.44	1233013	26717	NA	NA	NA	597573	13048	0.0112283	3.06091e-05	0.0121981	0.920496	0.00250933	0.02	0.01	0.03	4825	0	0	0.0202	0.99865	0.968697	0.999772
ROT015	Grave 33	M	1240k capture	94521733	18705867	19.79	1455897	1.54028	0.312989	0.2	0.093	50.355	47.5	330.4	993612	0.2X	0.0X	0.46	1233013	118547	0.098418	0.0705839	77	597573	60640	0.021095	0.0213958	0.049345	0.4275	0.433596	0.02	0.01	0.03	366	2	0.55	0.0166	0.933336	0.661344	0.991108
ROT016	Grave 34	M	1240k capture	84880347	9919230	11.6861	3490034	4.11171	0.332782	0.136	0.063	53.865	52.5	91.3	2312712	0.4X	0.0X	0.45	1233013	259055	0.046945	0.0204813	395	597573	132548	0.116957	0.130762	0.271258	0.431165	0.482058	0.02	0.01	0.03	939	2	0.21	0.0142	0.972594	0.191713	0.995804
ROT017	trench 2, 1966	M	1240k capture	23308958	9906531	42.5	5255686	22.55	0.326	0.094	0.055	51.27	49	230	3542575	0.5X	0.0X	0.44	1233013	314194	0.002467	0.00854641	478	597573	153792	0.229197	0.248546	0.527481	0.434512	0.471194	0.02	0.01	0.03	5106	3	0.059	0.0141	0.996215	0.907432	0.999465
BOO008	Grave 15, skeleton 1	F	1240k capture	27831173	19091909	68.6	19250858	67.45	0.589	0.034	0.006	51.29	51	1927.3	7782615	1.2X	1.0X	0.45	1233013	696673	0.219022	0.0102354	4975	597573	353659	1.05987	0.0156413	1.24794	0.849296	0.0184168	0.02	0.01	0.03	15982	214	1.3	0.0071	0.998456	0.993171	0.999677
BOO009	Grave 17, skeleton 4	F	1240k capture	24543661	23201617	94.53	23337509	92.37	0.221	0.048	0.009	53.71	51	64.4	18097839	4.1X	2.0X	0.51	1233013	814966	0.279202	0.00891549	8276	597573	426224	2.83667	0.0247934	4.23356	0.670044	0.0370027	0.02	0.01	0.03	9386	57	0.61	0.0019	0.975673	0.956483	0.985512
BOO001	Grave III	F	SG sequencing	774520893	354982202	45.83	314811027	40.65	0.391	0.03	0.007	50.78	46	47.2	191615115	3.1X	3.0X	0.43	1233013	1107548	0.2	0	37928	597573	557504	2.61148	0.0165901	2.89007	0.903603	0.00574039	0.02	0.01	0.03	29112	69	0.24	0.0006	0.998226	0.995876	0.999443
BOO003	Grave 16, skeleton 1	F	SG sequencing	894272976	283079317	31.65	266302706	29.78	0.538	0.043	0.007	57.87	58	65.8	123163923	2.3X	2.0X	0.45	1233013	1067014	0.3	0	30991	597573	544997	2.15117	0.020906	2.51404	0.855666	0.00831572	0	0	0.01	29103	92	0.32	0.0004	0.980123	0.972513	0.985351
BOO004	Grave 16, skeleton 4	M	SG sequencing	3887903260	3684300938	94.7632	3619464370	93.0955	0.37588	0.04	0.01	61.74	62	15.03	2258980636	40.2X	41.0X	0.44	1233013	1232302	0.001732	0.000393399	57875	597573	597550	20.4512	20.4837	40.6431	0.503191	0.503989	0.01	0	0.02	173971	328	0.19	0.0007	0.99514	0.993616	0.996333
BOO005	Grave 17, skeleton 3	F	SG sequencing	428400338	347644290	81.15	335859537	78.4	0.162	0.046	0.006	53.98	51	35.9	281596594	4.8X	4.0X	0.47	1233013	1149574	0.3	0	43371	597573	580295	3.67894	0.0428834	4.61496	0.797177	0.00929225	0.01	0	0.02	47604	60	0.13	0.0005	0.999205	0.997475	0.999915
BOO006	Grave 19, skeleton 4	F	SG sequencing	1222494673	311541685	25.48	282562795	23.11	0.528	0.039	0.006	58.58	60	60.7	133321698	2.5X	2.0X	0.46	1233013	1060988	0.2	0	31901	597573	540974	2.08229	0.0125497	2.39483	0.869494	0.00524035	0.01	0	0.02	29151	77	0.26	0.0004	0.989238	0.984234	0.992662

## Sheet: Supp. Data 2 PMR
ID1	ID2	nSNPs	nmismatch	pmismatch
ROT011	ROT015	6943	1470	0.21172
BOO004	BOO005	599555	137707	0.22968
BOO007	BOO004	720008	165713	0.23015
ROT006	ROT013	1084	252	0.23247
ROT013	ROT015	3377	788	0.23334
BOO003	BOO005	489132	115197	0.23551
BOO007	BOO003	578912	136871	0.23643
ROT002	BOO006	134090	31723	0.23658
BOO003	BOO004	506855	119982	0.23672
ROT004	ROT013	5468	1295	0.23683
ROT004	ROT006	7937	1880	0.23687
ROT003	ROT013	1115	265	0.23767
ROT006	ROT011	2179	518	0.23772
ROT006	ROT016	9952	2369	0.23804
ROT006	BOO009	27248	6505	0.23873
BOO009	BOO002	441148	105425	0.23898
BOO002	BOO005	418764	100126	0.2391
BOO007	BOO002	499711	119528	0.23919
ROT011	ROT013	1499	360	0.24016
ROT006	BOO004	27115	6513	0.2402
ROT006	BOO005	26357	6334	0.24032
ROT006	BOO002	19752	4748	0.24038
BOO009	BOO006	509421	122521	0.24051
BOO009	BOO003	514497	123820	0.24066
ROT006	BOO001	23252	5606	0.2411
BOO009	BOO005	612341	147761	0.24131
ROT013	ROT016	7204	1741	0.24167
BOO005	BOO006	485182	117351	0.24187
ROT006	BOO008	22383	5417	0.24201
ROT003	ROT006	1570	380	0.24204
ROT006	BOO007	30275	7329	0.24208
BOO001	BOO004	515974	124940	0.24214
ROT002	BOO009	165062	39971	0.24216
ROT006	BOO003	22671	5491	0.2422
BOO002	BOO003	357949	86733	0.24231
BOO007	BOO009	745261	180647	0.24239
BOO001	BOO006	421449	102242	0.2426
BOO007	BOO006	572459	138949	0.24272
BOO008	BOO001	421455	102328	0.2428
BOO008	BOO002	357410	86805	0.24287
ROT006	BOO006	22478	5461	0.24295
ROT006	ROT015	4992	1213	0.24299
BOO001	BOO002	364680	88679	0.24317
BOO002	BOO004	435007	105883	0.24341
ROT002	ROT017	66087	16090	0.24347
BOO001	BOO005	499429	121596	0.24347
BOO008	BOO005	488504	119066	0.24374
BOO002	BOO006	354834	86553	0.24393
BOO008	BOO003	413843	100958	0.24395
BOO007	BOO001	585851	142943	0.24399
ROT013	ROT017	8144	1988	0.24411
BOO009	BOO001	524026	128017	0.2443
ROT004	ROT011	10803	2642	0.24456
BOO009	BOO004	634049	155072	0.24457
BOO007	BOO008	616978	151074	0.24486
ROT002	BOO002	117044	28666	0.24492
BOO004	BOO006	502104	122997	0.24496
ROT002	BOO001	138120	33843	0.24503
ROT002	BOO004	163937	40189	0.24515
ROT013	BOO002	13911	3414	0.24542
BOO003	BOO006	413753	101602	0.24556
ROT002	BOO005	157839	38789	0.24575
ROT002	ROT015	28015	6888	0.24587
ROT013	BOO003	16032	3945	0.24607
ROT002	BOO008	136800	33665	0.24609
ROT002	ROT006	8583	2115	0.24642
ROT006	ROT017	11082	2731	0.24644
ROT004	ROT015	26385	6504	0.2465
BOO008	BOO009	528408	130296	0.24658
BOO008	BOO004	510703	125929	0.24658
ROT002	BOO003	135280	33389	0.24681
ROT002	ROT016	58258	14379	0.24682
BOO001	BOO003	424628	104946	0.24715
ROT011	BOO009	37638	9315	0.24749
ROT013	BOO008	16369	4052	0.24754
BOO008	BOO006	409137	101351	0.24772
ROT002	BOO007	187931	46561	0.24776
ROT013	BOO001	16412	4067	0.24781
ROT003	ROT011	2160	536	0.24815
ROT002	ROT011	11583	2881	0.24873
ROT013	BOO004	19481	4851	0.24901
ROT011	BOO005	36542	9133	0.24993
ROT015	BOO006	77243	19315	0.25006
ROT011	BOO003	31475	7884	0.25048
ROT011	BOO006	31336	7852	0.25057
ROT004	ROT016	55043	13795	0.25062
ROT015	BOO002	67353	16886	0.25071
ROT015	BOO005	90329	22672	0.25099
ROT015	BOO003	77635	19491	0.25106
ROT015	BOO001	79307	19921	0.25119
ROT003	ROT004	8481	2133	0.2515
ROT004	BOO002	108373	27281	0.25173
ROT011	BOO001	32500	8184	0.25182
ROT011	BOO004	37391	9420	0.25193
ROT011	BOO008	30765	7765	0.2524
ROT015	BOO007	105084	26523	0.2524
ROT004	BOO004	151677	38285	0.25241
ROT011	ROT016	13945	3522	0.25256
ROT004	BOO003	125484	31693	0.25257
ROT015	BOO004	93573	23638	0.25262
ROT004	BOO009	152527	38538	0.25266
ROT015	BOO009	93961	23746	0.25272
ROT013	BOO005	18794	4752	0.25285
ROT004	BOO005	145982	36922	0.25292
ROT011	ROT017	14939	3786	0.25343
ROT013	BOO007	22350	5666	0.25351
ROT004	BOO001	128129	32485	0.25353
ROT015	BOO008	76477	19397	0.25363
ROT013	BOO006	15982	4054	0.25366
ROT015	ROT017	37312	9471	0.25383
ROT013	BOO009	19599	4977	0.25394
ROT011	BOO002	27186	6911	0.25421
ROT004	BOO008	125681	31992	0.25455
ROT011	BOO007	40849	10406	0.25474
ROT004	BOO007	173293	44170	0.25489
ROT016	BOO009	200172	51081	0.25519
ROT004	BOO006	124438	31764	0.25526
ROT017	BOO006	181443	46428	0.25588
ROT016	BOO006	162171	41556	0.25625
ROT017	BOO004	224807	57621	0.25631
ROT015	ROT016	33810	8667	0.25634
ROT016	BOO004	198803	50992	0.2565
ROT016	BOO003	163768	42033	0.25666
ROT017	BOO002	159200	40866	0.2567
ROT017	BOO009	226964	58332	0.25701
ROT002	ROT004	45428	11688	0.25729
ROT017	BOO001	186381	47975	0.2574
ROT004	ROT017	61382	15802	0.25744
ROT017	BOO008	189996	48928	0.25752
ROT016	BOO002	141522	36452	0.25757
ROT017	BOO005	214487	55263	0.25765
ROT017	BOO003	183248	47297	0.2581
ROT016	BOO005	190693	49238	0.25821
ROT017	BOO007	266335	68791	0.25829
ROT016	BOO007	228512	59057	0.25844
ROT016	BOO008	164349	42502	0.25861
ROT003	BOO008	25469	6595	0.25894
ROT003	BOO007	35454	9182	0.25898
ROT003	BOO002	21685	5624	0.25935
ROT016	ROT017	80630	20923	0.25949
ROT003	ROT016	11173	2904	0.25991
ROT016	BOO001	166920	43400	0.26
ROT003	BOO003	25064	6517	0.26001
ROT003	BOO006	24711	6441	0.26065
ROT003	BOO009	30757	8017	0.26066
ROT003	BOO001	25415	6634	0.26103
ROT003	BOO005	29210	7625	0.26104
ROT003	ROT017	12636	3299	0.26108
ROT003	ROT015	5268	1382	0.26234
ROT002	ROT003	9241	2433	0.26328
ROT003	BOO004	30414	8023	0.26379
ROT002	ROT013	5937	1568	0.26411

## Sheet: Supp. Data 3 KIN
Pair	Relatedness	Second Guess	Log Likelihood Ratio	Within Degree Second Guess	Within Degree Log Likelihood Ratio	k0	k1	k2	IBD Length	IBD Number
BOO001-BOO002	Unrelated	Third Degree	8.242			0.937	0.063	0	12	5
BOO001-BOO003	Unrelated	Third Degree	13.304			1	0	0	0	1
BOO001-BOO004	Unrelated	Third Degree	10.361			0.953	0.047	0	11	5
BOO001-BOO005	Unrelated	Third Degree	8.925			0.951	0.049	0	11	7
BOO001-BOO006	Unrelated	Third Degree	9.856			0.95	0.05	0	13	4
BOO001-BOO008	Unrelated	Third Degree	7.769			0.929	0.071	0	18	7
BOO001-BOO009	Unrelated	Third Degree	8.636			0.934	0.066	0	16	8
BOO002-BOO003	Unrelated	Third Degree	9.688			0.952	0.048	0	12	3
BOO002-BOO004	Unrelated	Third Degree	9.04			0.942	0.058	0	12	8
BOO002-BOO005	Unrelated	Third Degree	3.891			0.896	0.104	0	32	15
BOO002-BOO006	Unrelated	Third Degree	11.193			0.955	0.045	0	11	5
BOO002-BOO008	Unrelated	Third Degree	9.353			0.934	0.066	0	17	7
BOO002-BOO009	Unrelated	Third Degree	8.724			0.93	0.07	0	16	7
BOO003-BOO004	Unrelated	Third Degree	2.962			0.848	0.152	0	39	12
BOO003-BOO005	Unrelated	Third Degree	3.431			0.853	0.147	0	41	11
BOO003-BOO006	Unrelated	Third Degree	11.943			0.969	0.031	0	5	3
BOO003-BOO008	Unrelated	Third Degree	8.843			0.939	0.061	0	14	7
BOO003-BOO009	Unrelated	Third Degree	10.505			0.952	0.048	0	10	6
BOO004-BOO005	Third Degree	Unrelated	0.221			0.789	0.211	0	61	15
BOO004-BOO006	Unrelated	Third Degree	11.245			0.968	0.032	0	5	2
BOO004-BOO008	Unrelated	Third Degree	10.839			0.959	0.041	0	11	5
BOO004-BOO009	Unrelated	Third Degree	11.379			0.969	0.031	0	7	3
BOO005-BOO006	Unrelated	Third Degree	10.369			0.946	0.054	0	13	4
BOO005-BOO008	Unrelated	Third Degree	10.283			0.956	0.044	0	8	4
BOO005-BOO009	Unrelated	Third Degree	9.265			0.948	0.052	0	14	6
BOO006-BOO008	Unrelated	Third Degree	11.84			0.959	0.041	0	12	8
BOO006-BOO009	Unrelated	Third Degree	9.683			0.946	0.054	0	13	5
BOO008-BOO009	Unrelated	Third Degree	10.663			0.959	0.041	0	11	6
ROT002-ROT003	Unrelated	Third Degree	17.006			1	0	0	0	1
ROT002-ROT004	Unrelated	Third Degree	19.036			1	0	0	0	1
ROT002-ROT006	Unrelated	Third Degree	15.611			1	0	0	0	1
ROT002-ROT011	Unrelated	Third Degree	13.821			1	0	0	0	1
ROT002-ROT013	Unrelated	Third Degree	13.611			1	0	0	0	1
ROT002-ROT015	Unrelated	Third Degree	17.598			1	0	0	0	1
ROT002-ROT016	Unrelated	Third Degree	12.215			0.976	0.024	0	3	2
ROT002-ROT017	Unrelated	Third Degree	11.072			0.963	0.037	0	7	3
ROT003-ROT004	Unrelated	Third Degree	9.887			1	0	0	0	1
ROT003-ROT006	Unrelated	Third Degree	4.546			1	0	0	0	1
ROT003-ROT011	Unrelated	Third Degree	7.901			1	0	0	0	1
ROT003-ROT013	Unrelated	Third Degree	4.757			1	0	0	0	1
ROT003-ROT015	Unrelated	Third Degree	13.012			1	0	0	0	1
ROT003-ROT016	Unrelated	Third Degree	14.459			1	0	0	0	1
ROT003-ROT017	Unrelated	Third Degree	15.844			1	0	0	0	1
ROT004-ROT006	Unrelated	Third Degree	9.157			1	0	0	0	1
ROT004-ROT011	Unrelated	Third Degree	12.011			1	0	0	0	1
ROT004-ROT013	Unrelated	Third Degree	3.212			0.937	0.063	0	1	1
ROT004-ROT015	Unrelated	Third Degree	15.512			1	0	0	0	1
ROT004-ROT016	Unrelated	Third Degree	6.284			0.92	0.08	0	18	5
ROT004-ROT017	Unrelated	Third Degree	17.547			1	0	0	0	1
ROT006-ROT011	Unrelated	Third Degree	2.269			0.936	0.064	0	0	1
ROT006-ROT013	Unrelated	Third Degree	0.843			0.935	0.065	0	0	1
ROT006-ROT015	Unrelated	Third Degree	8.547			1	0	0	0	1
ROT006-ROT016	Unrelated	Third Degree	9.24			1	0	0	0	1
ROT006-ROT017	Unrelated	Third Degree	15.038			1	0	0	0	1
ROT011-ROT013	Unrelated	Third Degree	1.509			0.933	0.067	0	0	1
ROT011-ROT015	Second Degree	Third Degree	3.651			0.541	0.459	0	123	16
ROT011-ROT016	Unrelated	Third Degree	14.62			1	0	0	0	1
ROT011-ROT017	Unrelated	Third Degree	14.509			1	0	0	0	1
ROT013-ROT015	Unrelated	Third Degree	0.934			0.863	0.137	0	11	1
ROT013-ROT016	Unrelated	Third Degree	6.919			1	0	0	0	1
ROT013-ROT017	Unrelated	Third Degree	8.784			1	0	0	0	1
ROT015-ROT016	Unrelated	Third Degree	17.503			1	0	0	0	1
ROT015-ROT017	Unrelated	Third Degree	13.89			1	0	0	0	1
ROT016-ROT017	Unrelated	Third Degree	16.849			1	0	0	0	1

## Sheet: Supp. Data 4 READ
PairIndividuals	Relationship	Z_upper	Z_lower
BOO007.A0101.TF1.1BOO005.A0101	IdenticalTwins/SameIndividual	31.9314	NA
ROT011_merged.bamROT015_merged.bam	Second Degree	1.51496	-2.50142
BOO001.A0101BOO002.A0101	Unrelated	NA	-11.8742
BOO001.A0101BOO003.A0101	Unrelated	NA	-15.4285
BOO001.A0101BOO004.A0101	Unrelated	NA	-12.5346
BOO001.A0101BOO005.A0101	Unrelated	NA	-12.8536
BOO001.A0101BOO006.A0101	Unrelated	NA	-12.2672
BOO002.A0101BOO003.A0101	Unrelated	NA	-10.7838
BOO002.A0101BOO004.A0101	Unrelated	NA	-10.2703
BOO002.A0101BOO005.A0101	Unrelated	NA	-10.8437
BOO002.A0101BOO006.A0101	Unrelated	NA	-13.0058
BOO003.A0101BOO004.A0101	Unrelated	NA	-7.43566
BOO003.A0101BOO005.A0101	Unrelated	NA	-7.43
BOO003.A0101BOO006.A0101	Unrelated	NA	-13.7213
BOO004.A0101BOO005.A0101	Unrelated	NA	-6.41674
BOO004.A0101BOO006.A0101	Unrelated	NA	-13.3748
BOO005.A0101BOO006.A0101	Unrelated	NA	-11.9407
BOO007.A0101.TF1.1BOO001.A0101	Unrelated	NA	-15.2722
BOO007.A0101.TF1.1BOO002.A0101	Unrelated	NA	-11.5959
BOO007.A0101.TF1.1BOO003.A0101	Unrelated	NA	-8.99159
BOO007.A0101.TF1.1BOO004.A0101	Unrelated	NA	-6.93081
BOO007.A0101.TF1.1BOO006.A0101	Unrelated	NA	-13.6057
BOO007.A0101.TF1.1BOO008.A0101.TF1.1	Unrelated	NA	-15.2393
BOO007.A0101.TF1.1BOO009.A0101.TF1.1	Unrelated	NA	-12.7063
BOO008.A0101.TF1.1BOO001.A0101	Unrelated	NA	-13.3991
BOO008.A0101.TF1.1BOO002.A0101	Unrelated	NA	-13.159
BOO008.A0101.TF1.1BOO003.A0101	Unrelated	NA	-15.0471
BOO008.A0101.TF1.1BOO004.A0101	Unrelated	NA	-16.8201
BOO008.A0101.TF1.1BOO005.A0101	Unrelated	NA	-14.001
BOO008.A0101.TF1.1BOO006.A0101	Unrelated	NA	-17.7799
BOO008.A0101.TF1.1BOO009.A0101.TF1.1	Unrelated	NA	-16.5643
BOO009.A0101.TF1.1BOO001.A0101	Unrelated	NA	-14.3317
BOO009.A0101.TF1.1BOO002.A0101	Unrelated	NA	-11.159
BOO009.A0101.TF1.1BOO003.A0101	Unrelated	NA	-11.7524
BOO009.A0101.TF1.1BOO004.A0101	Unrelated	NA	-13.5678
BOO009.A0101.TF1.1BOO005.A0101	Unrelated	NA	-11.7084
BOO009.A0101.TF1.1BOO006.A0101	Unrelated	NA	-11.2409
ROT002_merged.bamBOO001.A0101	Unrelated	NA	-11.0121
ROT002_merged.bamBOO002.A0101	Unrelated	NA	-8.77624
ROT002_merged.bamBOO003.A0101	Unrelated	NA	-10.7288
ROT002_merged.bamBOO004.A0101	Unrelated	NA	-10.1729
ROT002_merged.bamBOO005.A0101	Unrelated	NA	-11.3326
ROT002_merged.bamBOO006.A0101	Unrelated	NA	-6.99925
ROT002_merged.bamBOO007.A0101.TF1.1	Unrelated	NA	-13.4167
ROT002_merged.bamBOO008.A0101.TF1.1	Unrelated	NA	-11.2278
ROT002_merged.bamBOO009.A0101.TF1.1	Unrelated	NA	-9.89447
ROT002_merged.bamROT003_merged.bam	Unrelated	NA	-7.88614
ROT002_merged.bamROT004_merged.bam	Unrelated	NA	-11.4874
ROT002_merged.bamROT006_merged.bam	Unrelated	NA	-3.29583
ROT002_merged.bamROT011_merged.bam	Unrelated	NA	-3.51503
ROT002_merged.bamROT013_merged.bam	Unrelated	NA	-5.26765
ROT002_merged.bamROT015_merged.bam	Unrelated	NA	-5.82692
ROT002_merged.bamROT016_merged.bam	Unrelated	NA	-8.00554
ROT002_merged.bamROT017.bam	Unrelated	NA	-7.43006
ROT003_merged.bamBOO001.A0101	Unrelated	NA	-11.0268
ROT003_merged.bamBOO002.A0101	Unrelated	NA	-9.30287
ROT003_merged.bamBOO003.A0101	Unrelated	NA	-10.8963
ROT003_merged.bamBOO004.A0101	Unrelated	NA	-12.0857
ROT003_merged.bamBOO005.A0101	Unrelated	NA	-11.4902
ROT003_merged.bamBOO006.A0101	Unrelated	NA	-10.1014
ROT003_merged.bamBOO007.A0101.TF1.1	Unrelated	NA	-11.9119
ROT003_merged.bamBOO008.A0101.TF1.1	Unrelated	NA	-10.4805
ROT003_merged.bamBOO009.A0101.TF1.1	Unrelated	NA	-12.2733
ROT003_merged.bamROT004_merged.bam	Unrelated	NA	-4.56495
ROT003_merged.bamROT006_merged.bam	Unrelated	NA	-2.14683
ROT003_merged.bamROT011_merged.bam	Unrelated	NA	-3.40227
ROT003_merged.bamROT013_merged.bam	Unrelated	NA	-1.43654
ROT003_merged.bamROT015_merged.bam	Unrelated	NA	-5.19383
ROT003_merged.bamROT016_merged.bam	Unrelated	NA	-7.08561
ROT003_merged.bamROT017.bam	Unrelated	NA	-7.04399
ROT004_merged.bamBOO001.A0101	Unrelated	NA	-16.3697
ROT004_merged.bamBOO002.A0101	Unrelated	NA	-13.1651
ROT004_merged.bamBOO003.A0101	Unrelated	NA	-14.9954
ROT004_merged.bamBOO004.A0101	Unrelated	NA	-15.8263
ROT004_merged.bamBOO005.A0101	Unrelated	NA	-15.8673
ROT004_merged.bamBOO006.A0101	Unrelated	NA	-18.2635
ROT004_merged.bamBOO007.A0101.TF1.1	Unrelated	NA	-18.1304
ROT004_merged.bamBOO008.A0101.TF1.1	Unrelated	NA	-17.0537
ROT004_merged.bamBOO009.A0101.TF1.1	Unrelated	NA	-15.8825
ROT004_merged.bamROT006_merged.bam	Unrelated	NA	-2.30609
ROT004_merged.bamROT011_merged.bam	Unrelated	NA	-2.96845
ROT004_merged.bamROT013_merged.bam	Unrelated	NA	-2.10555
ROT004_merged.bamROT015_merged.bam	Unrelated	NA	-7.05245
ROT004_merged.bamROT016_merged.bam	Unrelated	NA	-10.24
ROT004_merged.bamROT017.bam	Unrelated	NA	-13.563
ROT006_merged.bamBOO001.A0101	Unrelated	NA	-5.70331
ROT006_merged.bamBOO002.A0101	Unrelated	NA	-4.97908
ROT006_merged.bamBOO003.A0101	Unrelated	NA	-5.74394
ROT006_merged.bamBOO004.A0101	Unrelated	NA	-6.43091
ROT006_merged.bamBOO005.A0101	Unrelated	NA	-5.03428
ROT006_merged.bamBOO006.A0101	Unrelated	NA	-5.54503
ROT006_merged.bamBOO007.A0101.TF1.1	Unrelated	NA	-5.81209
ROT006_merged.bamBOO008.A0101.TF1.1	Unrelated	NA	-5.05484
ROT006_merged.bamBOO009.A0101.TF1.1	Unrelated	NA	-4.4714
ROT006_merged.bamROT011_merged.bam	Unrelated	NA	-1.70519
ROT006_merged.bamROT013_merged.bam	Unrelated	NA	-0.873704
ROT006_merged.bamROT015_merged.bam	Unrelated	NA	-2.11066
ROT006_merged.bamROT016_merged.bam	Unrelated	NA	-2.83762
ROT006_merged.bamROT017.bam	Unrelated	NA	-4.58718
ROT011_merged.bamBOO001.A0101	Unrelated	NA	-8.57447
ROT011_merged.bamBOO002.A0101	Unrelated	NA	-7.34225
ROT011_merged.bamBOO003.A0101	Unrelated	NA	-8.03613
ROT011_merged.bamBOO004.A0101	Unrelated	NA	-9.11002
ROT011_merged.bamBOO005.A0101	Unrelated	NA	-9.03223
ROT011_merged.bamBOO006.A0101	Unrelated	NA	-7.82841
ROT011_merged.bamBOO007.A0101.TF1.1	Unrelated	NA	-10.838
ROT011_merged.bamBOO008.A0101.TF1.1	Unrelated	NA	-8.16553
ROT011_merged.bamBOO009.A0101.TF1.1	Unrelated	NA	-8.04274
ROT011_merged.bamROT013_merged.bam	Unrelated	NA	-2.00597
ROT011_merged.bamROT016_merged.bam	Unrelated	NA	-6.58058
ROT011_merged.bamROT017.bam	Unrelated	NA	-5.70526
ROT013_merged.bamBOO001.A0101	Unrelated	NA	-4.99298
ROT013_merged.bamBOO002.A0101	Unrelated	NA	-4.87961
ROT013_merged.bamBOO003.A0101	Unrelated	NA	-5.53925
ROT013_merged.bamBOO004.A0101	Unrelated	NA	-6.46075
ROT013_merged.bamBOO005.A0101	Unrelated	NA	-6.90416
ROT013_merged.bamBOO006.A0101	Unrelated	NA	-6.49869
ROT013_merged.bamBOO007.A0101.TF1.1	Unrelated	NA	-8.49428
ROT013_merged.bamBOO008.A0101.TF1.1	Unrelated	NA	-5.71851
ROT013_merged.bamBOO009.A0101.TF1.1	Unrelated	NA	-7.84834
ROT013_merged.bamROT015_merged.bam	Unrelated	NA	-1.93392
ROT013_merged.bamROT016_merged.bam	Unrelated	NA	-3.1926
ROT013_merged.bamROT017.bam	Unrelated	NA	-3.29551
ROT015_merged.bamBOO001.A0101	Unrelated	NA	-12.0552
ROT015_merged.bamBOO002.A0101	Unrelated	NA	-10.626
ROT015_merged.bamBOO003.A0101	Unrelated	NA	-12.2902
ROT015_merged.bamBOO004.A0101	Unrelated	NA	-13.2012
ROT015_merged.bamBOO005.A0101	Unrelated	NA	-12.7635
ROT015_merged.bamBOO006.A0101	Unrelated	NA	-11.731
ROT015_merged.bamBOO007.A0101.TF1.1	Unrelated	NA	-15.4063
ROT015_merged.bamBOO008.A0101.TF1.1	Unrelated	NA	-13.3969
ROT015_merged.bamBOO009.A0101.TF1.1	Unrelated	NA	-14.6372
ROT015_merged.bamROT016_merged.bam	Unrelated	NA	-10.0347
ROT015_merged.bamROT017.bam	Unrelated	NA	-9.58453
ROT016_merged.bamBOO001.A0101	Unrelated	NA	-20.3765
ROT016_merged.bamBOO002.A0101	Unrelated	NA	-17.3781
ROT016_merged.bamBOO003.A0101	Unrelated	NA	-17.8943
ROT016_merged.bamBOO004.A0101	Unrelated	NA	-17.4145
ROT016_merged.bamBOO005.A0101	Unrelated	NA	-19.2963
ROT016_merged.bamBOO006.A0101	Unrelated	NA	-17.5448
ROT016_merged.bamBOO007.A0101.TF1.1	Unrelated	NA	-21.2476
ROT016_merged.bamBOO008.A0101.TF1.1	Unrelated	NA	-21.2213
ROT016_merged.bamBOO009.A0101.TF1.1	Unrelated	NA	-18.0871
ROT016_merged.bamROT017.bam	Unrelated	NA	-15.567
ROT017.bamBOO001.A0101	Unrelated	NA	-19.7541
ROT017.bamBOO002.A0101	Unrelated	NA	-16.7896
ROT017.bamBOO003.A0101	Unrelated	NA	-20.6024
ROT017.bamBOO004.A0101	Unrelated	NA	-18.6825
ROT017.bamBOO005.A0101	Unrelated	NA	-19.4777
ROT017.bamBOO006.A0101	Unrelated	NA	-19.1923
ROT017.bamBOO007.A0101.TF1.1	Unrelated	NA	-21.2993
ROT017.bamBOO008.A0101.TF1.1	Unrelated	NA	-20.3812
ROT017.bamBOO009.A0101.TF1.1	Unrelated	NA	-20.1414

## Sheet: Supp. Data 5 lcmlKIN
Ind1	Ind2	k0_hat	k1_hat	k2_hat	pi_HAT	nbSNP
ROT011	ROT015	0.767	0.209	0.024	0.128	3407
ROT006	ROT013	0.913	0.078	0.009	0.048	473
ROT006	ROT015	0.956	0.042	0.002	0.023	2120
ROT004	ROT013	0.961	0.038	0.001	0.02	2490
ROT011	ROT013	0.96	0.038	0.001	0.02	704
ROT004	ROT006	0.976	0.017	0.007	0.016	3289
ROT003	ROT004	0.981	0.019	0.001	0.01	3954
ROT003	ROT016	0.984	0.016	0	0.008	5285
ROT004	ROT011	0.988	0.012	0	0.006	5011
ROT004	ROT016	0.989	0.011	0	0.006	25454
ROT011	ROT016	0.993	0.007	0	0.004	6807
ROT002	ROT011	0.994	0.006	0	0.003	5060
ROT002	ROT017	0.995	0.005	0	0.003	28855
ROT003	ROT006	0.995	0.005	0	0.003	736
ROT003	ROT013	0.993	0.006	0	0.003	519
ROT004	ROT015	0.994	0.006	0	0.003	12129
ROT006	ROT011	0.993	0.007	0	0.003	957
ROT006	ROT016	0.994	0.006	0	0.003	4301
ROT013	ROT016	0.994	0.006	0	0.003	3430
BOO001	ROT006	0.997	0.003	0	0.002	7484
BOO006	ROT002	0.997	0.003	0	0.002	43776
ROT002	ROT006	0.996	0.004	0	0.002	3246
ROT002	ROT013	0.996	0.004	0	0.002	2612
ROT002	ROT015	0.996	0.004	0	0.002	12346
ROT002	ROT016	0.996	0.004	0	0.002	25905
ROT003	ROT015	0.996	0.004	0	0.002	2544
ROT004	ROT017	0.996	0.003	0	0.002	28185
ROT006	ROT017	0.995	0.005	0	0.002	4755
ROT011	ROT017	0.995	0.005	0	0.002	7162
ROT013	ROT015	0.996	0.004	0	0.002	1620
ROT013	ROT017	0.997	0.002	0	0.002	3794
ROT015	ROT016	0.996	0.004	0	0.002	16109
ROT015	ROT017	0.996	0.004	0	0.002	17843
ROT016	ROT017	0.997	0.003	0	0.002	38596
BOO001	BOO003	0.999	0.001	0	0.001	106413
BOO001	BOO009	0.999	0.001	0	0.001	129771
BOO001	BOO002	0.998	0.001	0	0.001	90772
BOO001	BOO004	0.999	0.001	0	0.001	127466
BOO001	BOO005	0.999	0.001	0	0.001	123978
BOO001	BOO006	0.998	0.002	0	0.001	105589
BOO001	ROT003	0.998	0.002	0	0.001	9317
BOO001	ROT002	0.998	0.002	0	0.001	45287
BOO001	BOO008	0.998	0.002	0	0.001	102805
BOO001	ROT004	0.998	0.002	0	0.001	44299
BOO001	ROT011	0.998	0.002	0	0.001	11892
BOO001	ROT016	0.998	0.002	0	0.001	60164
BOO001	ROT017	0.998	0.002	0	0.001	66465
BOO001	ROT013	0.998	0.002	0	0.001	5991
BOO001	ROT015	0.998	0.002	0	0.001	28607
BOO002	BOO004	0.999	0.001	0	0.001	106844
BOO002	BOO005	0.998	0.002	0	0.001	103060
BOO002	BOO003	0.998	0.002	0	0.001	88908
BOO002	BOO006	0.998	0.002	0	0.001	88234
BOO002	BOO009	0.998	0.002	0	0.001	108150
BOO002	BOO008	0.998	0.002	0	0.001	86292
BOO002	ROT011	0.998	0.002	0	0.001	9986
BOO002	ROT002	0.998	0.002	0	0.001	38158
BOO002	ROT003	0.997	0.003	0	0.001	7851
BOO002	ROT006	0.998	0.002	0	0.001	6369
BOO002	ROT004	0.998	0.002	0	0.001	37250
BOO002	ROT013	0.998	0.002	0	0.001	4992
BOO003	BOO006	0.999	0.001	0	0.001	103428
BOO002	ROT016	0.998	0.002	0	0.001	50696
BOO003	BOO005	0.998	0.002	0	0.001	121029
BOO003	BOO004	0.998	0.002	0	0.001	124972
BOO002	ROT017	0.998	0.002	0	0.001	56351
BOO002	ROT015	0.997	0.002	0	0.001	24212
BOO003	BOO008	0.998	0.002	0	0.001	100372
BOO003	BOO009	0.998	0.002	0	0.001	126886
BOO003	ROT003	0.998	0.002	0	0.001	9084
BOO003	ROT002	0.998	0.002	0	0.001	44137
BOO003	ROT015	0.998	0.002	0	0.001	28085
BOO003	ROT004	0.998	0.002	0	0.001	43275
BOO003	ROT006	0.998	0.002	0	0.001	7281
BOO003	ROT016	0.998	0.002	0	0.001	58863
BOO003	ROT011	0.998	0.002	0	0.001	11410
BOO004	BOO008	0.999	0.001	0	0.001	122031
BOO003	ROT013	0.998	0.002	0	0.001	5809
BOO003	ROT017	0.998	0.002	0	0.001	64982
BOO004	BOO006	0.999	0.001	0	0.001	123589
BOO004	BOO009	0.999	0.001	0	0.001	153770
BOO004	ROT002	0.998	0.002	0	0.001	53161
BOO004	ROT011	0.998	0.002	0	0.001	13609
BOO004	BOO005	0.997	0.003	0	0.001	146017
BOO004	ROT003	0.999	0.001	0	0.001	11017
BOO004	ROT004	0.999	0.001	0	0.001	51782
BOO004	ROT013	0.999	0.001	0	0.001	6977
BOO004	ROT006	0.998	0.002	0	0.001	8688
BOO004	ROT016	0.999	0.001	0	0.001	70713
BOO004	ROT015	0.998	0.002	0	0.001	33511
BOO004	ROT017	0.999	0.001	0	0.001	79167
BOO005	BOO008	0.999	0.001	0	0.001	117531
BOO005	ROT002	0.999	0.001	0	0.001	51082
BOO005	BOO009	0.999	0.001	0	0.001	149371
BOO005	BOO006	0.999	0.001	0	0.001	120195
BOO005	ROT011	0.998	0.002	0	0.001	13293
BOO005	ROT006	0.998	0.002	0	0.001	8393
BOO005	ROT004	0.998	0.002	0	0.001	49874
BOO005	ROT015	0.998	0.002	0	0.001	32175
BOO005	ROT003	0.998	0.002	0	0.001	10494
BOO005	ROT016	0.999	0.001	0	0.001	67942
BOO005	ROT013	0.998	0.002	0	0.001	6675
BOO006	BOO008	0.999	0.001	0	0.001	99385
BOO005	ROT017	0.999	0.001	0	0.001	75629
BOO006	ROT003	0.998	0.002	0	0.001	8954
BOO006	ROT006	0.998	0.002	0	0.001	7278
BOO006	BOO009	0.998	0.002	0	0.001	125769
BOO006	ROT004	0.998	0.002	0	0.001	42742
BOO006	ROT011	0.998	0.002	0	0.001	11468
BOO006	ROT013	0.998	0.002	0	0.001	5801
BOO006	ROT015	0.998	0.002	0	0.001	27866
BOO006	ROT016	0.998	0.002	0	0.001	58244
BOO008	ROT004	0.998	0.002	0	0.001	42494
BOO006	ROT017	0.998	0.002	0	0.001	64451
BOO008	BOO009	0.999	0.001	0	0.001	124688
BOO008	ROT003	0.998	0.002	0	0.001	9109
BOO008	ROT011	0.998	0.002	0	0.001	11009
BOO008	ROT006	0.998	0.002	0	0.001	7108
BOO008	ROT015	0.998	0.002	0	0.001	26989
BOO008	ROT002	0.998	0.002	0	0.001	43758
BOO008	ROT016	0.998	0.002	0	0.001	57950
BOO008	ROT013	0.998	0.002	0	0.001	5814
BOO009	ROT002	0.998	0.002	0	0.001	53700
BOO008	ROT017	0.998	0.002	0	0.001	65960
BOO009	ROT003	0.998	0.002	0	0.001	11111
BOO009	ROT011	0.998	0.002	0	0.001	13729
BOO009	ROT004	0.998	0.002	0	0.001	52357
BOO009	ROT013	0.998	0.002	0	0.001	7045
BOO009	ROT006	0.998	0.002	0	0.001	8752
BOO009	ROT015	0.998	0.002	0	0.001	33756
BOO009	ROT016	0.998	0.002	0	0.001	71574
BOO009	ROT017	0.999	0.001	0	0.001	80072
ROT002	ROT004	0.997	0.003	0	0.001	19190
ROT002	ROT003	0.998	0.002	0	0.001	4047
ROT003	ROT011	0.998	0.002	0	0.001	1062
ROT003	ROT017	0.997	0.003	0	0.001	6028

## Sheet: Supp. Data 6 f3 models
	Ancient						Modern
Sample	Pop	Outgroup	f3	stderr	Zscore	nsnps	Pop	Outgroup	f3	stderr	Zscore	nsnps
BOO001	Russia_HG_Sosnoviy	Mbuti.DG	0.290778	0.003757	77.399	303791	Nganasan	Mbuti.DG	0.267676	0.003221	83.091	255607
BOO001	Russia_HG_Tyumen	Mbuti.DG	0.287132	0.003497	82.103	362635	Enets	Mbuti.DG	0.265802	0.003194	83.229	238308
BOO001	Kazakhstan_Eneolithic_Botai	Mbuti.DG	0.286606	0.003361	85.28	396807	Chukchi	Mbuti.DG	0.265499	0.003127	84.906	252296
BOO001	Tarim_EMBA1	Mbuti.DG	0.285923	0.003257	87.8	441034	Ket	Mbuti.DG	0.265001	0.002997	88.421	256860
BOO001	Kazakhstan_Kanai_MBA	Mbuti.DG	0.285125	0.004658	61.209	66385	Eskimo_ChaplinSireniki	Mbuti.DG	0.264797	0.003166	83.647	245956
BOO002	Russia_HG_Sosnoviy	Mbuti.DG	0.292986	0.003834	76.409	251726	Nganasan	Mbuti.DG	0.266796	0.003212	83.061	219249
BOO002	Russia_HG_Tyumen	Mbuti.DG	0.291855	0.003621	80.595	305489	Itelmen	Mbuti.DG	0.265822	0.003219	82.582	208420
BOO002	Tarim_EMBA1	Mbuti.DG	0.290516	0.003362	86.411	378063	Selkup	Mbuti.DG	0.265811	0.003036	87.565	224829
BOO002	Tarim_EMBA2	Mbuti.DG	0.290327	0.005818	49.906	41041	Eskimo_ChaplinSireniki	Mbuti.DG	0.265714	0.003208	82.819	210677
BOO002	Canada_MDorset_published	Mbuti.DG	0.288417	0.005428	53.135	49745	Ket	Mbuti.DG	0.265023	0.003041	87.155	220249
BOO003	Russia_HG_Sosnoviy	Mbuti.DG	0.293017	0.003818	76.738	297964	Nganasan	Mbuti.DG	0.267865	0.003271	81.878	254895
BOO003	Russia_HG_Tyumen	Mbuti.DG	0.29119	0.003572	81.524	357663	Chukchi	Mbuti.DG	0.266604	0.003167	84.188	251660
BOO003	Tarim_EMBA1	Mbuti.DG	0.291108	0.003384	86.022	436728	Selkup	Mbuti.DG	0.266289	0.003059	87.04	261523
BOO003	Russia_HG	Mbuti.DG	0.291027	0.006151	47.312	32201	Eskimo_Naukan	Mbuti.DG	0.266128	0.00326	81.646	246580
BOO003	Russia_Popovo_HG	Mbuti.DG	0.290742	0.006222	46.725	31312	Eskimo_ChaplinSireniki	Mbuti.DG	0.265993	0.003211	82.836	245140
BOO004	Tarim_EMBA1	Mbuti.DG	0.289377	0.003337	86.723	544733	Nganasan	Mbuti.DG	0.265343	0.003153	84.156	318378
BOO004	Russia_HG_Sosnoviy	Mbuti.DG	0.288214	0.003726	77.355	360683	Eskimo_Naukan	Mbuti.DG	0.263565	0.003136	84.041	307892
BOO004	Kazakhstan_Eneolithic_Botai	Mbuti.DG	0.287157	0.003405	84.342	484614	Karitiana	Mbuti.DG	0.262982	0.003185	82.559	296977
BOO004	Russia_Uelen_IA.SG	Mbuti.DG	0.285144	0.007424	38.408	19374	Chukchi	Mbuti.DG	0.262766	0.003115	84.343	314206
BOO004	Russia_HG_Karelia	Mbuti.DG	0.285047	0.003468	82.182	487173	Selkup	Mbuti.DG	0.262698	0.003009	87.317	326620
BOO005	Russia_HG_Sosnoviy	Mbuti.DG	0.291996	0.003881	75.238	352105	Chukchi	Mbuti.DG	0.263663	0.003101	85.022	297152
BOO005	Tarim_EMBA1	Mbuti.DG	0.290695	0.003398	85.539	513190	Eskimo_Naukan	Mbuti.DG	0.263593	0.003103	84.938	291219
BOO005	Russia_HG_Tyumen	Mbuti.DG	0.289337	0.003683	78.552	422368	Nganasan	Mbuti.DG	0.263285	0.003134	84.009	301276
BOO005	Kazakhstan_Eneolithic_Botai	Mbuti.DG	0.286942	0.003411	84.125	461357	Selkup	Mbuti.DG	0.263204	0.003001	87.696	308929
BOO005	Russia_HG_Karelia	Mbuti.DG	0.286138	0.0035	81.752	459610	Eskimo_ChaplinSireniki	Mbuti.DG	0.262955	0.003155	83.333	289605
BOO006	Yakutia_Lena_Kolyma_4780_2490_BP	Mbuti.DG	0.293363	0.003222	91.063	437982	Nganasan	Mbuti.DG	0.278574	0.003152	88.389	251271
BOO006	Russia_Uelen_IA.SG	Mbuti.DG	0.288471	0.007832	36.831	15477	Chukchi	Mbuti.DG	0.273934	0.003063	89.429	248008
BOO006	Russia_OldBeringSea_Uelen_published	Mbuti.DG	0.28831	0.003813	75.607	230492	Evenk_Transbaikal	Mbuti.DG	0.273693	0.003166	86.449	244331
BOO006	Russia_Medieval_UstBelaya_Angara	Mbuti.DG	0.287399	0.004117	69.8	115688	Enets	Mbuti.DG	0.273568	0.003094	88.413	234179
BOO006	Tarim_EMBA1	Mbuti.DG	0.286713	0.003261	87.923	430952	Itelmen	Mbuti.DG	0.273432	0.003185	85.839	239040
BOO008	Tarim_EMBA1	Mbuti.DG	0.290007	0.003273	88.605	477412	Eskimo_ChaplinSireniki	Mbuti.DG	0.265639	0.003128	84.932	257911
BOO008	Russia_Popovo_HG	Mbuti.DG	0.289646	0.00628	46.125	30737	Chukchi	Mbuti.DG	0.26536	0.003068	86.486	264728
BOO008	Russia_HG_Sosnoviy	Mbuti.DG	0.289548	0.003728	77.664	292094	Eskimo_Naukan	Mbuti.DG	0.264962	0.003129	84.666	259350
BOO008	Russia_HG_Tyumen	Mbuti.DG	0.289028	0.003525	81.995	363830	Nganasan	Mbuti.DG	0.264775	0.003104	85.314	268210
BOO008	Russia_HG	Mbuti.DG	0.289027	0.006191	46.688	31632	Surui	Mbuti.DG	0.264673	0.003267	81.018	246594
BOO009	Tarim_EMBA2	Mbuti.DG	0.289731	0.004978	58.2	61728	Nganasan	Mbuti.DG	0.266138	0.003158	84.278	322821
BOO009	Tarim_EMBA1	Mbuti.DG	0.288367	0.003218	89.603	562617	Itelmen	Mbuti.DG	0.264695	0.003092	85.614	306884
BOO009	Russia_HG_Sosnoviy	Mbuti.DG	0.287314	0.003813	75.343	373825	Eskimo_Naukan	Mbuti.DG	0.264281	0.003083	85.713	312023
BOO009	Russia_Uelen_IA.SG	Mbuti.DG	0.286562	0.007363	38.92	20098	Selkup	Mbuti.DG	0.263887	0.002947	89.542	331228
BOO009	Kazakhstan_Eneolithic_Botai	Mbuti.DG	0.285802	0.003283	87.049	499021	Chukchi	Mbuti.DG	0.263644	0.003049	86.473	318505
ROT002	Yakutia_Lena_Kolyma_4780_2490_BP	Mbuti.DG	0.324239	0.003732	86.889	144723	Nganasan	Mbuti.DG	0.301109	0.003795	79.335	82483
ROT002	Yakutia_Lena_6850_6190_BP	Mbuti.DG	0.308001	0.005021	61.344	56045	Evenk_Transbaikal	Mbuti.DG	0.295652	0.003836	77.063	80009
ROT002	AR_Xianbei_IA	Mbuti.DG	0.307287	0.005672	54.176	44290	Negidal	Mbuti.DG	0.290342	0.003936	73.761	76444
ROT002	UstBelaya_N.SG	Mbuti.DG	0.305044	0.005057	60.32	61784	Nanai	Mbuti.DG	0.288521	0.003728	77.398	80880
ROT002	Trans_Baikal_8345_3000_BP	Mbuti.DG	0.304818	0.003613	84.369	142059	Ulchi	Mbuti.DG	0.287003	0.003641	78.822	83424
ROT003	Russia_MLBA_Sintashta_o2_brother.I1057_brother.I1058	Mbuti.DG	0.280901	0.009566	29.366	10975	Norwegian	Mbuti.DG	0.258756	0.005933	43.616	15815
ROT003	Kazakhstan_Georgievsky_MBA_published	Mbuti.DG	0.280007	0.007348	38.106	17026	Scottish	Mbuti.DG	0.257484	0.006059	42.495	15012
ROT003	Russia_Poltavka_o	Mbuti.DG	0.278375	0.008027	34.679	15852	Icelandic	Mbuti.DG	0.257332	0.005796	44.399	15782
ROT003	Russia_HG_Karelia	Mbuti.DG	0.277832	0.006585	42.194	24311	Lithuanian	Mbuti.DG	0.25689	0.005722	44.895	15700
ROT003	Russia_MLBA_Sintashta_o2_brother.I1057_brother.I1056	Mbuti.DG	0.277252	0.008182	33.887	14006	Belarusian	Mbuti.DG	0.256298	0.005761	44.49	15778
ROT004	Tarim_EMBA2	Mbuti.DG	0.302052	0.008794	34.346	14971	Mansi	Mbuti.DG	0.258529	0.003678	70.295	75772
ROT004	Tarim_EMBA1	Mbuti.DG	0.299314	0.003811	78.53	131644	Surui	Mbuti.DG	0.258019	0.0041	62.932	70081
ROT004	Russia_HG_Tyumen	Mbuti.DG	0.298668	0.004378	68.215	105417	Karelian	Mbuti.DG	0.257692	0.003561	72.356	77663
ROT004	Russia_HG_Sosnoviy	Mbuti.DG	0.298235	0.004714	63.27	86496	Russian_Archangelsk_Leshukonsky	Mbuti.DG	0.25719	0.003739	68.792	73981
ROT004	Kazakhstan_MLBA_OyDzhaylau_o	Mbuti.DG	0.296725	0.005707	51.99	36623	Finnish	Mbuti.DG	0.257174	0.003646	70.533	76177
ROT006	Kazakhstan_Eneolithic_Botai	Mbuti.DG	0.310505	0.006449	48.151	20129	Surui	Mbuti.DG	0.269127	0.007655	35.156	11940
ROT006	Tarim_EMBA1	Mbuti.DG	0.310265	0.00624	49.721	22433	Saami.WGA	Mbuti.DG	0.268058	0.007935	33.781	11285
ROT006	Russia_HG_Sosnoviy	Mbuti.DG	0.304488	0.008277	36.786	15563	Mixe	Mbuti.DG	0.265291	0.007028	37.745	12309
ROT006	Russia_HG_Tyumen	Mbuti.DG	0.30178	0.007378	40.901	18449	Karitiana	Mbuti.DG	0.263225	0.007431	35.421	12086
ROT006	Russia_HG_Karelia.SG	Mbuti.DG	0.297732	0.007928	37.553	18411	Pima	Mbuti.DG	0.2628	0.007105	36.987	12399
ROT011	Russia_HG_Tyumen	Mbuti.DG	0.296504	0.006867	43.176	25828	Surui	Mbuti.DG	0.263635	0.006543	40.294	16393
ROT011	Russia_HG_Sosnoviy	Mbuti.DG	0.295756	0.007084	41.747	22589	Eskimo_Naukan	Mbuti.DG	0.262245	0.006231	42.086	17261
ROT011	Tarim_EMBA1	Mbuti.DG	0.293754	0.005582	52.622	30611	Chukchi	Mbuti.DG	0.261022	0.006108	42.733	17646
ROT011	Kazakhstan_Eneolithic_Botai	Mbuti.DG	0.292034	0.006256	46.683	27712	Karitiana	Mbuti.DG	0.260549	0.006489	40.155	16635
ROT011	Kazakhstan_Kumsay_EBA	Mbuti.DG	0.289583	0.005601	51.706	29304	Eskimo_ChaplinSireniki	Mbuti.DG	0.260259	0.006138	42.401	17138
ROT013	Tarim_EMBA1	Mbuti.DG	0.321143	0.007392	43.442	17005	Selkup	Mbuti.DG	0.265312	0.008	33.162	10114
ROT013	Russia_HG_Sosnoviy	Mbuti.DG	0.319116	0.009938	32.112	11119	Chuvash	Mbuti.DG	0.262652	0.007907	33.217	10171
ROT013	Russia_HG_Tyumen	Mbuti.DG	0.317795	0.00937	33.916	13305	Karelian	Mbuti.DG	0.261488	0.007901	33.096	10054
ROT013	WeRuHG	Mbuti.DG	0.317485	0.008536	37.194	15644	Russian	Mbuti.DG	0.260973	0.007708	33.856	10501
ROT013	Russia_MLBA_Sintashta_o3	Mbuti.DG	0.308901	0.00998	30.953	10976	Ukrainian	Mbuti.DG	0.260916	0.008036	32.469	10067
ROT015	Russia_HG_Tyumen	Mbuti.DG	0.300598	0.004892	61.444	64955	Karitiana	Mbuti.DG	0.266122	0.004399	60.502	42867
ROT015	Tarim_EMBA1	Mbuti.DG	0.297467	0.004222	70.458	79340	Surui	Mbuti.DG	0.264768	0.004527	58.486	42302
ROT015	Russia_HG_Sosnoviy	Mbuti.DG	0.293792	0.005156	56.985	54637	Piapoco	Mbuti.DG	0.264169	0.004558	57.96	42556
ROT015	Kazakhstan_CentralSteppe_EMBA.SG	Mbuti.DG	0.291855	0.004333	67.357	77087	Pima	Mbuti.DG	0.262739	0.004357	60.297	44008
ROT015	USA_AK_NeoAleut_published	Mbuti.DG	0.291013	0.006314	46.093	24603	Eskimo_ChaplinSireniki	Mbuti.DG	0.262066	0.004384	59.783	44255
ROT016	Tarim_EMBA1	Mbuti.DG	0.278338	0.003618	76.935	174922	Mansi	Mbuti.DG	0.255701	0.003279	77.977	100094
ROT016	Kazakhstan_Eneolithic_Botai	Mbuti.DG	0.276087	0.003615	76.371	154410	Enets	Mbuti.DG	0.254934	0.003455	73.777	93891
ROT016	Russia_Srubnaya_o	Mbuti.DG	0.274586	0.004369	62.845	84698	Nganasan	Mbuti.DG	0.254437	0.00342	74.402	100759
ROT016	Kazakhstan_MLBA_OyDzhaylau_o	Mbuti.DG	0.274269	0.005356	51.207	47646	Selkup	Mbuti.DG	0.25419	0.003284	77.408	103298
ROT016	WeRuHG	Mbuti.DG	0.274243	0.00381	71.976	160764	Udmurt	Mbuti.DG	0.253696	0.003272	77.544	101055
ROT017	USA_CA_Late_SanNicolas.SG_1d.rel.SN-50	Mbuti.DG	0.289264	0.005923	48.838	34099	Nganasan	Mbuti.DG	0.273061	0.003463	78.841	116844
ROT017	Canada_MDorset_published	Mbuti.DG	0.288938	0.006511	44.375	25341	Itelmen	Mbuti.DG	0.269918	0.003556	75.902	111138
ROT017	Russia_Karasuk_o.SG	Mbuti.DG	0.287897	0.003829	75.198	194005	Chukchi	Mbuti.DG	0.269544	0.003416	78.896	115255
ROT017	USA_AK_NeoAleut_published	Mbuti.DG	0.286864	0.004954	57.903	55960	Eskimo_ChaplinSireniki	Mbuti.DG	0.269157	0.00353	76.254	112341
ROT017	Russia_Shamanka_EBA.SG	Mbuti.DG	0.286822	0.00357	80.349	182773	Eskimo_Naukan	Mbuti.DG	0.268529	0.003532	76.035	113038

## Sheet: Supp. Data 7 qpAdm model 1 
(A) qpAdm model: admixture proportions
target	Yakutia_Lena_4780_2490	Russia_MLBA_Sintashta	WSHG	ROT002	stderr_Yakutia_Lena_4780_2490	stderr_Russia_MLBA_Sintashta	stderr_WSHG	stder_ROT002	nsnps_used	nsnps_target	pvalue
BOO001	0.324	0.162	0.513	0	0.032	0.046	0.068	0	1135446	608790	0.00445696
BOO002	0.347	0.291	0.362	0	0.033	0.046	0.069	0	1135446	523241	4.57397e-05
BOO003	0.309	0.245	0.446	0	0.032	0.045	0.065	0	1135446	603258	0.000526612
BOO004	0.375	0.269	0.355	0	0.032	0.046	0.068	0	1135446	754171	0.000118511
BOO005	0.329	0.308	0.362	0	0.034	0.047	0.071	0	1135446	709929	1.22492e-06
BOO006	0.496	0.193	0.311	0	0.031	0.044	0.065	0	1135446	595821	0.00105901
BOO008	0.364	0.281	0.355	0	0.03	0.043	0.062	0	1135445	663325	0.0152367
BOO008	0.276	0	0.724	0	0.028	0	0.028	0	1135421	663325	6.03e-11
BOO008	0	0.276	0	0.724	0	0.023	0	0.023	1135421	663325	8.47504e-05
BOO009	0.372	0.253	0.375	0	0.031	0.039	0.061	0	1135445	779020	0.218565
BOO009	0.275	0	0.725	0	0.028	0	0.028	0	1135422	779020	6.31e-09
ROT002	0.923	0.112	-0.035	0	0.042	0.056	0.089	0	1135445	199228	0.204733
ROT002	0.911	0.089	0	0	0.02	0.02	0	0	1135445	199228	0.30386
ROT002	0.874	0	0.126	0	0.032	0	0.032	0	1135422	199228	0.0762315
ROT003	0.029	1.171	-0.199	0	0.066	0.144	0.182	0	1135445	37975	0.738201
ROT003	-0.024	1.02	0	0	0.045	0.045	0	0	1135445	37975	0.639701
ROT003	-0.331	0	1.331	0	0.096	0	0.096	0	1135421	37975	5.36e-10
ROT003	0		0	0	0		0	0
ROT004	0.097	0.34	0.563	0	0.034	0.06	0.08	0	1135445	183296	0.119865
ROT004	0.014	0	0.986	0	0.035	0	0.035	0	1135421	183296	1.21e-06
ROT006	0.166	0.187	0.648	0	0.072	0.113	0.157	0	1135445	31658	0.401737
ROT006	0.117	0	0.883	0	0.071	0	0.071	0	1135421	31658	0.249616
ROT011	0.211	0.395	0.394	0	0.059	0.092	0.125	0	1135445	42259	0.450965
ROT011	0.101	0	0.899	0	0.067	0	0.067	0	1135421	42259	0.00204506
ROT013	0.097	0.111	0.792	0	0.078	0.137	0.185	0	1135445	23801	0.717649
ROT013	0.07	0	0.93	0	0.074	0	0.074	0	1135421	23801	0.747287
ROT015	0.317	0.055	0.628	0	0.042	0.062	0.089	0	1135445	109946	0.0778401
ROT015	0.302	0	0.698	0	0.039	0	0.039	0	1135421	109946	0.100768
ROT016	0.33	0.511	0.159	0	0.034	0.049	0.071	0	1135445	242341	0.700415
ROT017	0.512	0.175	0.314	0	0.036	0.054	0.079	0	1135445	288078	0.626785
ROT017	0.452	0	0.548	0	0.031	0	0.031	0	1135422	288078	0.024817
(B) qpAdm model: rank tests performed by qpWave
target	rank	df	chisq	tail	dfdiff	chisqdiff	taildiff
BOO001	2	4	15.121	0.00445696	6	-15.121	1
BOO001	3	0	0	1	4	15.121	0.00445696
BOO002	2	4	25.206	4.57397e-05	6	-25.206	1
BOO002	3	0	0	1	4	25.206	4.57397e-05
BOO003	2	4	19.883	0.000526612	6	-19.883	1
BOO003	3	0	0	1	4	19.883	0.000526612
BOO004	2	4	23.144	0.000118511	6	-23.144	1
BOO004	3	0	0	1	4	23.144	0.000118511
BOO005	2	4	32.947	1.22492e-06	6	-32.947	1
BOO005	3	0	0	1	4	32.947	1.22492e-06
BOO006	2	4	18.34	0.00105901	6	-18.34	1
BOO006	3	0	0	1	4	18.34	0.00105901
BOO008	2	4	12.48	0.0141175	6	-12.48	1
BOO008	3	0	0	1	4	12.48	0.0141175
BOO009	2	4	5.824	0.212678	6	-5.824	1
BOO009	3	0	0	1	4	5.824	0.212678
ROT002	2	4	6.232	0.182489	6	-6.232	1
ROT002	3	0	0	1	4	6.232	0.182489
ROT003	2	4	1.982	0.739067	6	-1.982	1
ROT003	3	0	0	1	4	1.982	0.739067
ROT004	2	4	7.345	0.118747	6	-7.345	1
ROT004	3	0	0	1	4	7.345	0.118747
ROT006	2	4	4.126	0.389218	6	-4.126	1
ROT006	3	0	0	1	4	4.126	0.389218
ROT011	2	4	3.669	0.45263	6	-3.669	1
ROT011	3	0	0	1	4	3.669	0.45263
ROT013	2	4	2.084	0.720235	6	-2.084	1
ROT013	3	0	0	1	4	2.084	0.720235
ROT015	2	4	8.389	0.0783359	6	-8.389	1
ROT015	3	0	0	1	4	8.389	0.0783359
ROT016	2	4	2.119	0.71396	6	-2.119	1
ROT016	3	0	0	1	4	2.119	0.71396
ROT017	2	4	2.528	0.639564	6	-2.528	1
ROT017	3	0	0	1	4	2.528	0.639564

## Sheet: Supp. Data 8 qpAdm model 2
(A) qpAdm model: admixture proportions											(C) qpAdm model + Ukraine Globular Amphora
target	Yakutia_Lena_Kolyma_4780_2490_BP	UOO	ROT002	stderr_Yakutia_Lena_Kolyma_4780_2490_BP	stderr_UOO	stderr_ROT002	nsnps_used	nsnps_target	pvalue		target	pvalue	Yakutia_Lena_Kolyma_4780_2490_BP	UOO	Ukraine_Globular_Amphora	stderr_Yakutia_Lena_Kolyma_4780_2490_BP	stderr_UOO	stderr_Ukraine_Globular_Amphora	nsnps_used	nsnps_target
BOO001	0.433	0.567	-	0.022	0.022	-	1135421	608790	0.117968		BOO001	0.102535	0.428	0.634	-0.063	0.022	0.067	0.059	1135435	608790
BOO001	-	0.331	0.669	-	0.027	0.027	1135122	608790	0.0031129		BOO002	0.0721187	0.395	0.594	0.011	0.023	0.07	0.06	1135435	523241
BOO002	0.394	0.606	-	0.022	0.022	-	1135421	523241	0.131509		BOO003	0.303296	0.386	0.607	0.007	0.023	0.061	0.054	1135436	603258
BOO002	-	0.358	0.642	-	0.029	0.029	1135122	523241	0.307828		BOO004	0.395288	0.426	0.492	0.082	0.022	0.065	0.056	1135435	754171
BOO003	0.387	0.613	-	0.023	0.023	-	1135422	603258	0.449984		BOO005	0.140528	0.379	0.558	0.062	0.023	0.064	0.055	1135435	709929
BOO003	-	0.375	0.625	-	0.03	0.03	1135122	603258	0.450744		BOO006	0.726844	0.536	0.484	-0.019	0.022	0.065	0.057	1135435	595821
BOO004	0.419	0.581	-	0.021	0.021	-	1135421	754171	0.309688		BOO008	0.461788	0.412	0.54	0.048	0.022	0.064	0.056	1135435	663325
BOO004	-	0.364	0.636	-	0.026	0.026	1135127	754171	0.0707581		BOO009	0.292643	0.436	0.509	0.055	0.022	0.062	0.052	1135435	779020
BOO005	0.373	0.627	-	0.022	0.022	-	1135422	709929	0.163188		ROT002	0.279742	0.906	0.006	0.088	0.026	0.083	0.07	1135435	199228
BOO005	-	0.402	0.598	-	0.028	0.028	1135120	709929	0.335921		ROT003	0.864831	0.064	0.069	0.866	0.05	0.146	0.127	1135435	37975
BOO006	0.538	0.462	-	0.022	0.022	-	1135421	595821	0.840997		ROT004	0.13677	0.2	0.77	0.03	0.027	0.089	0.077	1135435	183296
BOO006	-	0.228	0.772	-	0.024	0.024	1135121	595821	0.923026		ROT006	0.218183	0.274	0.998	-0.272	0.055	0.205	0.179	1135435	31658
BOO008	0.407	0.593	-	0.022	0.022	-	1135421	663325	0.529364		ROT011	0.336349	0.276	0.625	0.099	0.047	0.127	0.114	1135435	42259
BOO008	-	0.374	0.626	-	0.027	0.027	1135130	663325	0.92314		ROT013	0.925578	0.198	1.136	-0.334	0.064	0.205	0.177	1135435	23801
BOO009	0.431	0.569	-	0.021	0.021	-	1135422	779020	0.325595		ROT015	0.000387284	0.447	0.732	-0.179	0.032	0.114	0.101	1135435	109946
BOO009	-	0.353	0.647	-	0.025	0.025	1135126	779020	0.341018		ROT016	0.322519	0.349	0.313	0.338	0.024	0.073	0.063	1135435	242341
ROT002	0.897	0.103	-	0.024	0.024	-	1135422	199228	0.264701		ROT017	0.0185773	0.58	0.396	0.024	0.025	0.083	0.072	1135435	288078
ROT003	-0.047	1.047	-	0.055	0.055	-	1135422	37975	1.79971e-07
ROT004	0.199	0.801	-	0.026	0.026	-	1135422	183296	0.241918		(D) qpAdm model rank tests + Ukraine Globular Amphora
ROT006	0.305	0.695	-	0.049	0.049	-	1135422	31658	0.108645		target	rank	df	chisq	tail	dfdiff	chisqdiff	taildiff
ROT011	0.272	0.728	-	0.046	0.046	-	1135422	42259	0.489426		BOO001	2	4	7.716	0.102535	6	-7.716	1
ROT013	0.234	0.766	-	0.057	0.057	-	1135422	23801	0.315787		BOO001	3	0	0	1	4	7.716	0.102535
ROT015	0.467	0.533	-	0.03	0.03	-	1135422	109946	0.000130932		BOO002	2	4	8.593	0.0721187	6	-8.593	1
ROT016	0.317	0.683	-	0.025	0.025	-	1135422	242341	5.28101e-05		BOO002	3	0	0	1	4	8.593	0.0721187
ROT017	0.581	0.419	-	0.024	0.024	-	1135423	288078	0.034835		BOO003	2	4	4.848	0.303296	6	-4.848	1
											BOO003	3	0	0	1	4	4.848	0.303296
(B) qpAdm model: rank tests performed by qpWave for modeling with Yakutia + UOO											BOO004	2	4	4.08	0.395288	6	-4.08	1
target	rank	df	chisq	tail	dfdiff	chisqdiff	taildiff				BOO004	3	0	0	1	4	4.08	0.395288
BOO001	1	5	8.785	0.117968	7	-8.785	1				BOO005	2	4	6.914	0.140528	6	-6.914	1
BOO001	2	0	0	1	5	8.785	0.117968				BOO005	3	0	0	1	4	6.914	0.140528
BOO002	1	5	8.484	0.131509	7	-8.484	1				BOO006	2	4	2.048	0.726844	6	-2.048	1
BOO002	2	0	0	1	5	8.484	0.131509				BOO006	3	0	0	1	4	2.048	0.726844
BOO003	1	5	4.728	0.449984	7	-4.728	1				BOO008	2	4	3.607	0.461788	6	-3.607	1
BOO003	2	0	0	1	5	4.728	0.449984				BOO008	3	0	0	1	4	3.607	0.461788
BOO004	1	5	5.965	0.309688	7	-5.965	1				BOO009	2	4	4.948	0.292643	6	-4.948	1
BOO004	2	0	0	1	5	5.965	0.309688				BOO009	3	0	0	1	4	4.948	0.292643
BOO005	1	5	7.876	0.163188	7	-7.876	1				ROT002	2	4	5.074	0.279742	6	-5.074	1
BOO005	2	0	0	1	5	7.876	0.163188				ROT002	3	0	0	1	4	5.074	0.279742
BOO006	1	5	2.058	0.840997	7	-2.058	1				ROT003	2	4	1.28	0.864831	6	-1.28	1
BOO006	2	0	0	1	5	2.058	0.840997				ROT003	3	0	0	1	4	1.28	0.864831
BOO008	1	5	4.141	0.529364	7	-4.141	1				ROT004	2	4	6.983	0.13677	6	-6.983	1
BOO008	2	0	0	1	5	4.141	0.529364				ROT004	3	0	0	1	4	6.983	0.13677
BOO009	1	5	5.806	0.325595	7	-5.806	1				ROT006	2	4	5.755	0.218183	6	-5.755	1
BOO009	2	0	0	1	5	5.806	0.325595				ROT006	3	0	0	1	4	5.755	0.218183
ROT002	1	5	6.565	0.255035	7	-6.565	1				ROT011	2	4	4.553	0.336349	6	-4.553	1
ROT002	2	0	0	1	5	6.565	0.255035				ROT011	3	0	0	1	4	4.553	0.336349
ROT003	1	5	44.224	2.0858e-08	7	-44.224	1				ROT013	2	4	0.893	0.925578	6	-0.893	1
ROT003	2	0	0	1	5	44.224	2.0858e-08				ROT013	3	0	0	1	4	0.893	0.925578
ROT004	1	5	7.092	0.213871	7	-7.092	1				ROT015	2	4	20.559	0.000387284	6	-20.559	1
ROT004	2	0	0	1	5	7.092	0.213871				ROT015	3	0	0	1	4	20.559	0.000387284
ROT006	1	5	8.727	0.120464	7	-8.727	1				ROT016	2	4	4.673	0.322519	6	-4.673	1
ROT006	2	0	0	1	5	8.727	0.120464				ROT016	3	0	0	1	4	4.673	0.322519
ROT011	1	5	5.308	0.379464	7	-5.308	1				ROT017	2	4	11.841	0.0185773	6	-11.841	1
ROT011	2	0	0	1	5	5.308	0.379464				ROT017	3	0	0	1	4	11.841	0.0185773
ROT013	1	5	5.378	0.371465	7	-5.378	1
ROT013	2	0	0	1	5	5.378	0.371465
ROT015	1	5	24.506	0.000173505	7	-24.506	1
ROT015	2	0	0	1	5	24.506	0.000173505
ROT016	1	5	30.074	1.42619e-05	7	-30.074	1
ROT016	2	0	0	1	5	30.074	1.42619e-05
ROT017	1	5	11.89	0.0363252	7	-11.89	1
ROT017	2	0	0	1	5	11.89	0.0363252

## Sheet: Supp. Data 9 IBD results
iid1	iid2	max_IBD	sum_IBD>8	n_IBD>8	sum_IBD>12	n_IBD>12	sum_IBD>16	n_IBD>16	sum_IBD>20	n_IBD>20
I1053	I1054	160.705	2330.42	40	2300.97	37	2300.97	37	2281.8	36
I1057	I1058	206.127	2171.41	39	2117.02	34	2086.24	32	2068.78	31
RISE680	RISE683	105.701	900.772	27	883.076	25	805.332	19	766.393	17
yak022	yak024	113.236	882.4	36	744.712	23	653.718	16	599.868	13
BOO004	BOO005	102.619	876.733	33	832.434	29	723.606	21	632.048	16
I0939	I1089	89.3614	861.012	25	826.391	21	801.762	19	801.762	19
RISE672	RISE674	85.3892	816.62	31	757.963	25	648.927	17	578.341	13
L6103	L6105	24.9579	644.958	54	328.74	21	146.777	8	45.2098	2
BOO003	BOO005	107.298	600.815	30	474.225	17	390.016	11	298.663	6
BOO003	BOO004	51.251	551.332	26	480.299	19	423.161	15	368.455	12
RISE664	RISE683	54.5721	482.126	21	432.438	16	361.405	11	342.656	10
BOO001	BOO008	48.1903	445.623	29	308.259	15	210.652	8	176.491	6
L6105	XHM110	22.7139	427.628	34	255.666	16	151.524	8	43.2282	2
BOO002	BOO004	50.5123	414.134	29	273.424	15	143.306	6	75.6962	2
DA246	DA249	68.8598	412.836	18	356.659	12	344.631	11	274.206	7
BOO002	BOO003	33.4639	408.932	29	262.127	14	180.112	8	108.645	4
BOO003	BOO008	46.6371	381.677	24	240.829	10	196.726	7	142.917	4
BOO006	BOO009	41.285	356.169	25	239.529	13	156.713	7	83.6639	3
L6105	XHM135	22.8162	355.164	30	160.443	10	62.4974	3	43.0954	2
BOO002	BOO008	37.7503	353.744	22	213.408	7	213.408	7	213.408	7
L5209	L6105	19.847	346.349	30	164.285	11	74.2153	4	0	0
BOO002	BOO005	53.644	336.714	21	224.868	10	175.568	6	138.228	4
L5209	L6103	26.6688	326.258	27	176.371	11	84.5511	4	50.7154	2
BOO001	BOO002	26.3229	325.258	25	219.346	14	85.7424	4	50.859	2
L5213	L6105	20.6197	302.384	26	151.706	10	40.9602	2	40.9602	2
BOO001	BOO006	20.4585	296.686	25	146.468	9	90.9937	5	20.4585	1
BOO002	BOO009	31.3469	292.782	21	179.798	10	116.158	5	80.8528	3
BOO001	BOO004	38.5033	290.709	19	204.662	10	179.266	8	125.693	5
I1053	I1064	94.3399	285.72	11	236.209	6	221.861	5	221.861	5
L5213	XHM110	23.6967	277.909	23	159.645	10	65.1021	3	65.1021	3
XHM110	XHM135	18.5147	277.151	25	108.261	7	52.7215	3	0	0
L6103	XHM135	18.8157	276.127	26	92.0448	6	18.8157	1	0	0
L6103	XHM110	20.2148	264.691	23	130.971	9	39.0436	2	20.2148	1
BOO004	BOO008	34.5331	264.124	17	186.066	9	160.361	7	123.837	5
BOO003	BOO009	23.6798	259.633	21	139.227	8	85.4709	4	46.9868	2
RISE680	RISE664	31.2607	259.627	18	170.712	9	114.344	5	76.2221	3
BOO008	BOO009	26.9079	259.361	20	147.483	9	64.6114	3	47.1214	2
BOO005	BOO006	42.4703	255.549	20	127.079	6	101.943	4	68.3569	2
BOO005	BOO008	28.2641	245.445	17	168.246	9	94.3886	4	77.715	3
L5209	L5213	15.2239	238.798	22	86.4576	6	0	0	0	0
BOO005	BOO009	26.8886	236.985	16	157.822	8	119.147	5	100.995	4
BOO001	BOO005	23.6947	228.476	17	137.787	8	97.6995	5	46.528	2
I0438	I0443	29.558	228.269	13	180.89	8	168.213	7	130.654	5
BOO002	BOO006	28.6025	223.596	17	103.467	5	88.5696	4	71.5963	3
I1054	I1064	71.931	222.266	11	166.352	5	166.352	5	127.488	3
BOO001	BOO009	34.2707	221.383	16	121.131	6	81.5834	3	65.41	2
BOO006	BOO008	26.7021	221.061	17	137.704	8	84.8489	4	49.7025	2
BOO001	BOO003	22.7925	216.387	17	114.03	7	61.6847	3	43.1738	2
L5209	XHM135	15.5264	206.945	20	54.2468	4	0	0	0	0
L5213	L6103	16.3376	204.949	20	59.6509	4	32.3933	2	0	0
BOO004	BOO009	34.8909	202.422	17	86.4393	5	34.8909	1	34.8909	1
RISE685	RISE683	20.5028	175.551	13	120.314	7	95.0639	5	40.7023	2
BOO003	BOO006	16.3592	160.436	14	96.7468	7	32.366	2	0	0
L5213	XHM135	18.1305	150.592	13	59.5964	4	18.1305	1	0	0
I0357	I0444	38.6798	147.416	8	97.2194	3	97.2194	3	97.2194	3
BOO004	BOO006	18.2618	145.44	12	84.1305	6	18.2618	1	0	0
L5209	XHM110	14.3784	143.426	14	26.4967	2	0	0	0	0
I1053	I1058	41.3635	140.477	7	121.322	5	95.2655	3	78.9856	2
RISE680	RISE685	23.2316	138.208	10	90.3615	5	64.6967	3	45.6504	2
RISE685	RISE674	29.578	136.871	10	80.2647	4	68.0146	3	51.4913	2
I0984	I7480	21.8443	132.848	9	89.8063	5	58.4499	3	42.3847	2
UOO037	UOO033	33.4841	129.829	7	101.156	4	101.156	4	82.3226	3
I1029	I1090	28.8404	118.912	8	78.945	4	49.7109	2	49.7109	2
RISE685	RISE664	28.1328	115.774	8	63.8629	3	50.0912	2	50.0912	2
I1063	I1086	24.7023	115.727	10	42.6929	2	42.6929	2	24.7023	1
I1054	I1058	37.6365	109.48	6	99.0865	5	56.3152	2	37.6365	1
I1011	I1027	18.0786	108.621	9	47.8841	3	34.3803	2	0	0
SSGM16	Yamnaya	16.5771	102.883	8	82.1803	6	16.5771	1	0	0
RISE672	RISE685	20.9058	102.843	8	78.0259	5	37.9187	2	20.9058	1
I1057	I7480	52.055	102.003	4	92.3089	3	78.1022	2	78.1022	2
RISE672	RISE664	30.3571	97.7007	6	70.4409	3	70.4409	3	53.8309	2
Yana_old2	Yana_old	13.2679	97.2023	9	37.7159	3	0	0	0	0
I0370	I0444	15.0812	96.3895	9	42.0716	3	0	0	0	0
I1024	I1053	21.6452	95.8086	7	54.9243	3	41.1532	2	21.6452	1
I1089	I1090	45.5902	91.307	5	59.4647	2	45.5902	1	45.5902	1
I0939	I0984	22.0017	91.0362	6	70.9434	4	58.6309	3	22.0017	1
I1054	I7480	28.7328	90.2958	6	57.3999	3	28.7328	1	28.7328	1
I1053	I7480	28.7328	89.9706	7	28.7328	1	28.7328	1	28.7328	1
I0984	I1086	23.4262	89.5945	6	69.9289	4	57.23	3	23.4262	1
I1053	I1086	30.0615	88.9758	6	62.4589	3	48.3236	2	30.0615	1
I0443	I0444	16.7124	87.8267	8	29.1247	2	16.7124	1	0	0
RISE672	RISE680	17.6761	87.529	7	46.2194	3	17.6761	1	0	0
I0943	I1063	25.4145	83.5473	5	72.1881	4	42.4321	2	25.4145	1
I1058	I1086	24.4819	81.9705	6	43.9753	2	43.9753	2	24.4819	1
I0943	I1011	16.1041	81.364	7	46.0306	3	16.1041	1	0	0
I1064	I1089	20.3095	79.7886	7	33.9637	2	20.3095	1	20.3095	1
I0984	I1053	18.7537	78.9261	6	47.9345	3	18.7537	1	0	0
I0984	I1011	15.5617	78.4965	7	30.1371	2	0	0	0	0
I0357	I0429	18.9797	78.3312	6	44.2565	3	18.9797	1	0	0
I0438	I0444	14.6328	77.9643	7	28.2072	2	0	0	0	0
I0943	I1027	17.2161	77.5512	6	59.3696	4	17.2161	1	0	0
I1086	I1089	15.5931	76.3441	6	56.6651	4	0	0	0	0
I1011	I7480	19.8595	75.8107	6	32.6369	2	19.8595	1	0	0
I0939	I1086	27.2051	75.4862	5	53.9961	3	27.2051	1	27.2051	1
I1027	I1053	24.0343	74.5789	5	54.2621	3	24.0343	1	24.0343	1
I0939	I1064	21.9208	73.6915	5	63.8411	4	39.7304	2	21.9208	1
I0943	I1053	13.3899	73.247	7	25.398	2	0	0	0	0
I1027	I7480	14.3312	71.9727	6	40.1144	3	0	0	0	0
I1027	I1029	25.471	71.9306	5	53.2574	3	25.471	1	25.471	1
I1063	I1090	13.8767	71.1758	7	13.8767	1	0	0	0	0
I1058	I1063	21.1569	70.9922	6	21.1569	1	21.1569	1	21.1569	1
I1024	I7480	22.3325	69.9996	5	40.5322	2	40.5322	2	22.3325	1
I1029	I1057	59.4702	69.3896	2	59.4702	1	59.4702	1	59.4702	1
I1024	I1089	14.9466	68.6509	6	27.9033	2	0	0	0	0
I0357	I0438	14.6644	67.8337	6	40.4442	3	0	0	0	0
I0943	I1086	14.5489	67.6081	6	40.6278	3	0	0	0	0
I1057	I1086	30.2519	66.8861	4	46.2278	2	30.2519	1	30.2519	1
I1027	I1090	27.334	65.9314	4	43.0865	2	27.334	1	27.334	1
I1024	I1063	18.2043	65.4865	5	34.752	2	34.752	2	0	0
I0984	I1063	16.3991	64.3515	5	46.1765	3	16.3991	1	0	0
I1024	I1086	15.3407	64.0659	6	15.3407	1	0	0	0	0
G218M5-2	Yamnaya	30.3022	63.8081	4	42.5316	2	30.3022	1	30.3022	1
I1054	I1086	20.2675	62.2675	5	34.3271	2	20.2675	1	20.2675	1
I1054	I1057	18.2811	61.3795	4	49.4971	3	18.2811	1	0	0
AYIM22BN	AYIM22BY	21.8085	61.1492	4	52.1789	3	38.1233	2	21.8085	1
I1027	I1054	23.856	60.8762	5	23.856	1	23.856	1	23.856	1
I0939	I1027	19.0938	60.6368	4	52.4237	3	37.5658	2	0	0
I1064	I1086	15.5729	59.9888	5	41.6038	3	0	0	0	0
RISE672	RISE683	22.0992	59.7816	4	48.1667	3	22.0992	1	22.0992	1
I1064	I1090	11.4124	59.3084	6	0	0	0	0	0	0
I0943	I1064	29.4111	59.1394	3	49.4506	2	49.4506	2	49.4506	2
I1011	I1064	18.4296	58.845	5	31.0581	2	18.4296	1	0	0
I0370	Yamnaya	18.4492	57.3968	4	46.8166	3	18.4492	1	0	0
I1053	I1057	18.0864	57.308	4	45.4256	3	18.0864	1	0	0
I1054	I1063	19.0953	56.9584	4	35.9542	2	35.9542	2	0	0
I0357	I7489	17.4689	56.5072	5	29.6316	2	17.4689	1	0	0
I0943	I1054	13.3899	55.8872	5	25.4878	2	0	0	0	0
AYIM22BY	Yamnaya	12.9962	55.741	5	12.9962	1	0	0	0	0
I0939	I1024	25.7226	55.617	3	44.6838	2	44.6838	2	25.7226	1
AYIM22BN	I0357	12.742	55.1225	5	24.7746	2	0	0	0	0
I0939	I0943	17.5522	54.8882	4	34.7197	2	34.7197	2	0	0
G218M5-2	I0429	12.3961	54.7758	5	24.5792	2	0	0	0	0
I0438	I7489	11.9339	54.6848	6	0	0	0	0	0	0
I0429	I0443	14.804	54.223	5	28.8658	2	0	0	0	0
I0943	I1089	15.3898	53.7107	5	15.3898	1	0	0	0	0
I0939	I1063	12.2848	53.3375	5	12.2848	1	0	0	0	0
I0984	I1054	15.1952	52.9274	4	42.194	3	0	0	0	0
I0429	I7489	12.7369	52.6391	5	12.7369	1	0	0	0	0
I0939	I7480	12.5258	52.3848	5	12.5258	1	0	0	0	0
I1011	I1058	20.2295	51.5377	4	33.972	2	20.2295	1	20.2295	1
I0370	I7489	33.3473	51.3552	2	51.3552	2	51.3552	2	33.3473	1
I1064	I7480	16.5843	51.045	4	16.5843	1	16.5843	1	0	0
I0444	I7489	13.0261	50.9827	5	13.0261	1	0	0	0	0
I1058	I1090	14.9095	50.0338	4	39.8921	3	0	0	0	0
I0984	I1090	24.8545	49.8575	3	39.5432	2	24.8545	1	24.8545	1
I1086	I1090	14.0747	49.8431	5	14.0747	1	0	0	0	0
I0939	I1090	40.4717	49.3229	2	40.4717	1	40.4717	1	40.4717	1
I1024	I1090	21.1654	49.0775	4	21.1654	1	21.1654	1	21.1654	1
RISE680	RISE674	12.8398	48.8235	5	12.8398	1	0	0	0	0
I0943	I1029	20.1111	48.598	3	37.4401	2	37.4401	2	20.1111	1
I0429	Yamnaya	13.4015	48.4493	5	13.4015	1	0	0	0	0
I1063	I1064	18.1511	48.4035	4	30.8099	2	18.1511	1	0	0
I0943	I1024	11.7165	48.228	5	0	0	0	0	0	0
RISE674	RISE683	11.8807	47.8962	5	0	0	0	0	0	0
I1090	I7480	14.5826	46.7735	4	27.0435	2	0	0	0	0
I0370	I0438	13.174	45.2564	4	13.174	1	0	0	0	0
I0984	I1058	21.541	44.3126	3	35.0962	2	21.541	1	21.541	1
I1029	I1086	20.0585	44.0092	3	33.9307	2	20.0585	1	20.0585	1
I1089	I7480	12.0768	43.9973	4	12.0768	1	0	0	0	0
I1029	I1058	25.8161	43.916	3	25.8161	1	25.8161	1	25.8161	1
I1020	I1057	24.0512	43.1989	2	43.1989	2	43.1989	2	24.0512	1
I0429	SSGM16	12.3302	42.9806	4	12.3302	1	0	0	0	0
I1027	I1058	15.5137	42.9297	3	42.9297	3	0	0	0	0
I0943	I0984	26.805	42.9022	2	42.9022	2	42.9022	2	26.805	1
I1011	I1086	14.8982	42.8735	4	14.8982	1	0	0	0	0
I1011	I1029	22.1087	42.6442	3	22.1087	1	22.1087	1	22.1087	1
I1024	I1027	13.2845	42.4809	4	25.6318	2	0	0	0	0
I1020	I1086	20.9001	42.2163	3	34.2042	2	20.9001	1	20.9001	1
I0984	I1064	11.2721	41.6324	4	0	0	0	0	0	0
I0984	I1029	11.4185	40.9606	4	0	0	0	0	0	0
I1053	I1063	12.971	40.4515	4	12.971	1	0	0	0	0
I0984	I1089	19.5979	40.2974	3	19.5979	1	19.5979	1	0	0
I1057	I1063	11.549	40.1538	4	0	0	0	0	0	0
I0429	I1063	11.6911	40.079	4	0	0	0	0	0	0
I0984	I1027	20.133	39.9989	3	20.133	1	20.133	1	20.133	1
I1020	I1058	21.1228	39.9316	2	39.9316	2	39.9316	2	21.1228	1
I0429	I0444	23.3831	39.7549	3	23.3831	1	23.3831	1	23.3831	1
I0429	I0438	18.7996	38.6239	3	18.7996	1	18.7996	1	0	0
I1024	I1064	22.3343	38.5141	3	22.3343	1	22.3343	1	22.3343	1
I1058	I7480	27.3156	38.5015	2	27.3156	1	27.3156	1	27.3156	1
I1029	I1089	14.3076	38.3874	3	26.7897	2	0	0	0	0
I1011	I1063	16.7617	38.3372	3	16.7617	1	16.7617	1	0	0
I1029	I7480	11.0459	37.9932	4	0	0	0	0	0	0
I0939	I1058	11.2033	37.8166	4	0	0	0	0	0	0
I1086	I7480	20.2729	37.696	2	37.696	2	37.696	2	20.2729	1
I0939	I1020	16.272	36.2557	3	16.272	1	16.272	1	0	0
I0370	I0429	9.2441	35.9236	4	0	0	0	0	0	0
AYIM22BN	I0429	13.1799	35.6469	3	13.1799	1	0	0	0	0
I0943	I1057	20.8373	35.1975	2	35.1975	2	20.8373	1	20.8373	1
I0438	I1086	9.1048	35.0832	4	0	0	0	0	0	0
AYIM22BN	I1063	13.3501	34.5211	3	25.7908	2	0	0	0	0
G218M5-2	I0370	16.4726	34.4763	3	16.4726	1	16.4726	1	0	0
I0438	Yamnaya	13.8803	34.1349	3	13.8803	1	0	0	0	0
AYIM22BY	G218M5-2	25.5479	33.8416	2	25.5479	1	25.5479	1	25.5479	1
I1029	I1064	14.8896	33.7777	3	14.8896	1	0	0	0	0
I0943	I1058	19.27	33.7679	2	33.7679	2	19.27	1	0	0
I1024	I1029	14.3279	32.9997	3	14.3279	1	0	0	0	0
I0357	I0370	11.8672	32.8364	3	0	0	0	0	0	0
I1029	I1054	15.6633	32.6474	3	15.6633	1	0	0	0	0
I1024	I1054	21.6917	32.5509	2	21.6917	1	21.6917	1	21.6917	1
I0943	I1090	14.1326	32.3722	3	14.1326	1	0	0	0	0
I0984	I1024	12.7096	31.976	3	12.7096	1	0	0	0	0
I0983	I1063	11.8846	31.9438	3	0	0	0	0	0	0
I1020	I1063	12.8951	31.6242	3	12.8951	1	0	0	0	0
I1027	I1086	11.0116	31.61	3	0	0	0	0	0	0
I7489	SSGM16	11.4547	30.9587	3	0	0	0	0	0	0
I1027	I1057	18.091	30.8227	2	30.8227	2	18.091	1	0	0
I7489	Yamnaya	14.0043	30.7171	3	14.0043	1	0	0	0	0
I0370	SSGM16	11.1192	30.3884	3	0	0	0	0	0	0
I1063	I7480	20.7353	30.2238	2	20.7353	1	20.7353	1	20.7353	1
I0939	I1029	15.0828	29.2523	2	29.2523	2	0	0	0	0
G218M5-2	I7489	10.8677	29.2102	3	0	0	0	0	0	0
I0939	I1011	10.4632	29.1786	3	0	0	0	0	0	0
I1011	I1090	10.2002	28.3871	3	0	0	0	0	0	0
I0370	I0443	14.5775	28.3336	2	28.3336	2	0	0	0	0
AYIM22BY	I7489	20.0468	28.1668	2	20.0468	1	20.0468	1	20.0468	1
BOO008	yak022	10.1599	27.9334	3	0	0	0	0	0	0
SSGM16	EBA2	14.9106	27.6208	2	27.6208	2	0	0	0	0
I0444	SSGM16	9.5351	27.3551	3	0	0	0	0	0	0
I0443	I7489	9.7063	26.9952	3	0	0	0	0	0	0
AYIM22BY	I0444	10.4049	26.9237	3	0	0	0	0	0	0
AYIM22BN	SSGM16	9.1377	26.9138	3	0	0	0	0	0	0
I0443	Yamnaya	9.5238	26.841	3	0	0	0	0	0	0
I0939	I1057	8.9148	26.1562	3	0	0	0	0	0	0
I0429	I1029	9.112	25.7486	3	0	0	0	0	0	0
I1020	I1024	25.2598	25.2598	1	25.2598	1	25.2598	1	25.2598	1
BOO001	yak024	8.9208	25.0498	3	0	0	0	0	0	0
I0984	I1057	13.5019	25.0484	2	13.5019	1	0	0	0	0
I0357	I1063	8.333	24.954	3	0	0	0	0	0	0
I0370	I1063	14.3682	24.8557	2	14.3682	1	0	0	0	0
I0370	I1089	14.7155	24.6979	2	14.7155	1	0	0	0	0
AYIM22BN	I0443	13.06	24.4479	2	13.06	1	0	0	0	0
I1020	I1090	14.1942	24.3415	2	14.1942	1	0	0	0	0
I1054	I1090	13.0286	23.7968	2	13.0286	1	0	0	0	0
I1063	I1089	15.1428	23.7039	2	15.1428	1	0	0	0	0
I0357	SSGM16	13.078	23.0788	2	13.078	1	0	0	0	0
I0943	I7480	12.1294	22.8297	2	12.1294	1	0	0	0	0
I1024	I1057	11.4173	22.7128	2	0	0	0	0	0	0
I1020	I1029	13.6234	22.1784	2	13.6234	1	0	0	0	0
BOO004	I1064	22.1489	22.1489	1	22.1489	1	22.1489	1	22.1489	1
I0370	I1024	12.8974	22.0603	2	12.8974	1	0	0	0	0
RISE664	RISE674	13.6987	21.7047	2	13.6987	1	0	0	0	0
I1057	I1064	12.6774	21.442	2	12.6774	1	0	0	0	0
I0939	I0983	12.49	21.3086	2	12.49	1	0	0	0	0
I1020	I7489	11.5032	21.0761	2	0	0	0	0	0	0
I0943	SSGM16	11.4198	21.0382	2	0	0	0	0	0	0
I0370	I0939	12.4944	21.0062	2	12.4944	1	0	0	0	0
I0429	I1027	10.7425	20.9245	2	0	0	0	0	0	0
I0357	Yamnaya	11.0606	20.692	2	0	0	0	0	0	0
I0357	I1090	10.5955	20.6883	2	0	0	0	0	0	0
BOO008	I0984	10.4188	20.6102	2	0	0	0	0	0	0
I0357	I0984	10.4492	20.276	2	0	0	0	0	0	0
G218M5-2	I0438	11.9013	20.2235	2	0	0	0	0	0	0
I1011	I1057	12.022	20.1246	2	12.022	1	0	0	0	0
I1057	I1089	11.3887	19.7615	2	0	0	0	0	0	0
I1011	I1089	11.4345	19.6491	2	0	0	0	0	0	0
I1027	I1064	11.4149	19.5797	2	0	0	0	0	0	0
AYIM22BN	EBA2	10.7902	19.4822	2	0	0	0	0	0	0
SSGM16	RISE664	11.1144	19.2892	2	0	0	0	0	0	0
I0357	I0939	19.1831	19.1831	1	19.1831	1	19.1831	1	0	0
G218M5-2	I0444	11.0688	19.0844	2	0	0	0	0	0	0
I0438	I1024	10.4455	18.9798	2	0	0	0	0	0	0
AYIM22BN	I0370	18.9476	18.9476	1	18.9476	1	18.9476	1	0	0
BOO002	I1027	10.0905	18.9413	2	0	0	0	0	0	0
I0429	I0939	10.5009	18.9054	2	0	0	0	0	0	0
I0444	Yamnaya	9.9675	18.7648	2	0	0	0	0	0	0
I0429	RISE685	9.3015	18.564	2	0	0	0	0	0	0
I1011	I1054	9.4028	18.4875	2	0	0	0	0	0	0
I1011	I1020	18.4772	18.4772	1	18.4772	1	18.4772	1	0	0
I7489	RISE674	9.7267	18.4753	2	0	0	0	0	0	0
BOO003	I1028	10.0058	18.4288	2	0	0	0	0	0	0
I0357	RISE685	9.2239	18.3938	2	0	0	0	0	0	0
I0438	I1020	9.9918	18.1053	2	0	0	0	0	0	0
BOO001	yak022	9.8789	17.9551	2	0	0	0	0	0	0
BOO002	I1024	9.0953	17.946	2	0	0	0	0	0	0
I1024	I1058	8.9936	17.8435	2	0	0	0	0	0	0
I0370	I1029	9.566	17.8373	2	0	0	0	0	0	0
I1020	I7480	17.7378	17.7378	1	17.7378	1	17.7378	1	0	0
I0983	L6105	8.9406	17.6874	2	0	0	0	0	0	0
BOO001	I0983	9.001	17.5141	2	0	0	0	0	0	0
I0429	RISE683	9.0729	17.4848	2	0	0	0	0	0	0
G218M5-2	I1063	9.1168	17.3991	2	0	0	0	0	0	0
I0444	I1029	8.6823	17.1773	2	0	0	0	0	0	0
I1020	I1027	8.9739	17.1088	2	0	0	0	0	0	0
I0939	I1054	8.7856	16.9245	2	0	0	0	0	0	0
I1029	I1063	8.8407	16.9043	2	0	0	0	0	0	0
G218M5-2	I1057	8.56948	16.6333	2	0	0	0	0	0	0
BOO008	I1028	8.2866	16.5699	2	0	0	0	0	0	0
I1027	I1089	16.402	16.402	1	16.402	1	16.402	1	0	0
AYIM22BN	Yamnaya	8.2605	16.2965	2	0	0	0	0	0	0
I0438	I1058	8.1006	16.1603	2	0	0	0	0	0	0
I0984	I1020	15.6227	15.6227	1	15.6227	1	0	0	0	0
I1020	I1054	15.4384	15.4384	1	15.4384	1	0	0	0	0
AYIM22BY	RISE683	14.8069	14.8069	1	14.8069	1	0	0	0	0
BOO009	I1027	14.5802	14.5802	1	14.5802	1	0	0	0	0
BOO008	I1027	14.331	14.331	1	14.331	1	0	0	0	0
AYIM22BY	SSGM16	14.0486	14.0486	1	14.0486	1	0	0	0	0
I0357	I1029	14.0302	14.0302	1	14.0302	1	0	0	0	0
I0357	I1057	13.5922	13.5922	1	13.5922	1	0	0	0	0
I1089	I7489	13.3796	13.3796	1	13.3796	1	0	0	0	0
RISE680	Yamnaya	12.9252	12.9252	1	12.9252	1	0	0	0	0
AYIM22BN	I1057	12.7788	12.7788	1	12.7788	1	0	0	0	0
BOO002	I1011	12.6713	12.6713	1	12.6713	1	0	0	0	0
I0444	RISE664	12.6705	12.6705	1	12.6705	1	0	0	0	0
I1054	I1089	12.6348	12.6348	1	12.6348	1	0	0	0	0
I0444	I0984	12.5027	12.5027	1	12.5027	1	0	0	0	0
BOO001	UOO033	12.3707	12.3707	1	12.3707	1	0	0	0	0
I1011	I1024	12.3604	12.3604	1	12.3604	1	0	0	0	0
RISE664	Yamnaya	12.3585	12.3585	1	12.3585	1	0	0	0	0
BOO005	I1086	12.1649	12.1649	1	12.1649	1	0	0	0	0
I7489	RISE664	12.0154	12.0154	1	12.0154	1	0	0	0	0
I0429	I1090	11.9784	11.9784	1	0	0	0	0	0	0
I0438	RISE683	11.7221	11.7221	1	0	0	0	0	0	0
SSGM16	RISE683	11.7206	11.7206	1	0	0	0	0	0	0
BOO001	I1064	11.6646	11.6646	1	0	0	0	0	0	0
BOO004	L6105	11.4293	11.4293	1	0	0	0	0	0	0
BOO004	I1054	11.3823	11.3823	1	0	0	0	0	0	0
BOO001	I1086	11.2957	11.2957	1	0	0	0	0	0	0
G218M5-2	RISE683	11.1209	11.1209	1	0	0	0	0	0	0
AYIM22BY	I1063	10.7113	10.7113	1	0	0	0	0	0	0
I0370	I7480	10.3477	10.3477	1	0	0	0	0	0	0
I0443	I1086	10.3375	10.3375	1	0	0	0	0	0	0
BOO004	I0943	10.3004	10.3004	1	0	0	0	0	0	0
AYIM22BY	I0357	10.2903	10.2903	1	0	0	0	0	0	0
I1053	I1090	10.2645	10.2645	1	0	0	0	0	0	0
BOO002	I0983	10.1702	10.1702	1	0	0	0	0	0	0
BOO002	L6103	10.12	10.12	1	0	0	0	0	0	0
I1090	Yamnaya	10.0184	10.0184	1	0	0	0	0	0	0
I0357	RISE672	9.9454	9.9454	1	0	0	0	0	0	0
I1063	L6105	9.88051	9.88051	1	0	0	0	0	0	0
I0429	I0983	9.86899	9.86899	1	0	0	0	0	0	0
G218M5-2	EBA2	9.8665	9.8665	1	0	0	0	0	0	0
I0444	I1053	9.8635	9.8635	1	0	0	0	0	0	0
I1064	I7489	9.8079	9.8079	1	0	0	0	0	0	0
BOO003	EBA2	9.7836	9.7836	1	0	0	0	0	0	0
AYIM22BY	I0438	9.78069	9.78069	1	0	0	0	0	0	0
AYIM22BN	RISE680	9.7711	9.7711	1	0	0	0	0	0	0
I0429	I0943	9.76989	9.76989	1	0	0	0	0	0	0
I0357	RISE683	9.7301	9.7301	1	0	0	0	0	0	0
I1063	L6103	9.6765	9.6765	1	0	0	0	0	0	0
G218M5-2	I0357	9.6658	9.6658	1	0	0	0	0	0	0
I1089	RISE672	9.6646	9.6646	1	0	0	0	0	0	0
G218M5-2	RISE672	9.66401	9.66401	1	0	0	0	0	0	0
BOO006	I1053	9.6543	9.6543	1	0	0	0	0	0	0
I0444	I0983	9.6469	9.6469	1	0	0	0	0	0	0
AYIM22BN	I0444	9.6403	9.6403	1	0	0	0	0	0	0
I1057	I1090	9.6396	9.6396	1	0	0	0	0	0	0
I0438	I7480	9.6112	9.6112	1	0	0	0	0	0	0
BOO006	I1057	9.60209	9.60209	1	0	0	0	0	0	0
I1053	I1089	9.5874	9.5874	1	0	0	0	0	0	0
I0984	I7489	9.5019	9.5019	1	0	0	0	0	0	0
I1058	L6103	9.5001	9.5001	1	0	0	0	0	0	0
L6103	SSGM16	9.4557	9.4557	1	0	0	0	0	0	0
I0438	I1057	9.4363	9.4363	1	0	0	0	0	0	0
I1011	I1053	9.4028	9.4028	1	0	0	0	0	0	0
I0438	I1029	9.25061	9.25061	1	0	0	0	0	0	0
BOO006	I1028	9.2155	9.2155	1	0	0	0	0	0	0
BOO001	RISE664	9.20221	9.20221	1	0	0	0	0	0	0
G218M5-2	I1054	9.198	9.198	1	0	0	0	0	0	0
I1090	I7489	9.1642	9.1642	1	0	0	0	0	0	0
BOO003	I1064	9.1467	9.1467	1	0	0	0	0	0	0
I0357	I0443	9.14479	9.14479	1	0	0	0	0	0	0
BOO002	I1028	9.1038	9.1038	1	0	0	0	0	0	0
BOO008	I1090	9.0646	9.0646	1	0	0	0	0	0	0
BOO002	I0939	9.0362	9.0362	1	0	0	0	0	0	0
I0429	RISE664	9.0176	9.0176	1	0	0	0	0	0	0
I0370	I1053	9.0058	9.0058	1	0	0	0	0	0	0
I0444	I1028	9.0037	9.0037	1	0	0	0	0	0	0
AYIM22BN	I0438	8.9543	8.9543	1	0	0	0	0	0	0
I0984	Yamnaya	8.9057	8.9057	1	0	0	0	0	0	0
I0357	I1086	8.8972	8.8972	1	0	0	0	0	0	0
RISE683	Yamnaya	8.8954	8.8954	1	0	0	0	0	0	0
I0357	I1020	8.8761	8.8761	1	0	0	0	0	0	0
I7489	RISE683	8.8688	8.8688	1	0	0	0	0	0	0
I1020	L6105	8.8531	8.8531	1	0	0	0	0	0	0
BOO002	I1053	8.8154	8.8154	1	0	0	0	0	0	0
L6103	UOO037	8.8006	8.8006	1	0	0	0	0	0	0
BOO006	L6103	8.7951	8.7951	1	0	0	0	0	0	0
I1058	I1064	8.7646	8.7646	1	0	0	0	0	0	0
AYIM22BY	I0983	8.7479	8.7479	1	0	0	0	0	0	0
I0443	SSGM16	8.74261	8.74261	1	0	0	0	0	0	0
G218M5-2	I1020	8.7396	8.7396	1	0	0	0	0	0	0
I0370	RISE672	8.701	8.701	1	0	0	0	0	0	0
L6103	RISE683	8.5994	8.5994	1	0	0	0	0	0	0
I0438	I0983	8.599	8.599	1	0	0	0	0	0	0
I0943	RISE680	8.5984	8.5984	1	0	0	0	0	0	0
I0983	EBA2	8.5974	8.5974	1	0	0	0	0	0	0
AYIM22BN	I7489	8.5934	8.5934	1	0	0	0	0	0	0
BOO001	I0443	8.5748	8.5748	1	0	0	0	0	0	0
I0370	I1090	8.5654	8.5654	1	0	0	0	0	0	0
I1086	I7489	8.56249	8.56249	1	0	0	0	0	0	0
G218M5-2	RISE685	8.5613	8.5613	1	0	0	0	0	0	0
I0429	RISE680	8.5564	8.5564	1	0	0	0	0	0	0
G218M5-2	I1089	8.5555	8.5555	1	0	0	0	0	0	0
BOO001	RISE672	8.55479	8.55479	1	0	0	0	0	0	0
BOO001	I0370	8.5482	8.5482	1	0	0	0	0	0	0
I0983	RISE680	8.5341	8.5341	1	0	0	0	0	0	0
I0357	I0983	8.5103	8.5103	1	0	0	0	0	0	0
I0983	I1024	8.5086	8.5086	1	0	0	0	0	0	0
I0983	I1058	8.50509	8.50509	1	0	0	0	0	0	0
BOO006	XHM110	8.4833	8.4833	1	0	0	0	0	0	0
AYIM22BN	RISE664	8.462	8.462	1	0	0	0	0	0	0
I0370	RISE683	8.448	8.448	1	0	0	0	0	0	0
BOO008	I1024	8.43581	8.43581	1	0	0	0	0	0	0
I0943	I7489	8.4258	8.4258	1	0	0	0	0	0	0
G218M5-2	I0943	8.4225	8.4225	1	0	0	0	0	0	0
BOO004	I1063	8.4213	8.4213	1	0	0	0	0	0	0
I0438	RISE672	8.4182	8.4182	1	0	0	0	0	0	0
I0444	I1024	8.4125	8.4125	1	0	0	0	0	0	0
I0438	I1027	8.3876	8.3876	1	0	0	0	0	0	0
BOO003	yak024	8.3861	8.3861	1	0	0	0	0	0	0
L6105	UOO037	8.3782	8.3782	1	0	0	0	0	0	0
I0429	I1057	8.349	8.349	1	0	0	0	0	0	0
I0983	L6103	8.3466	8.3466	1	0	0	0	0	0	0
I0357	I0943	8.3338	8.3338	1	0	0	0	0	0	0
BOO005	I1028	8.2979	8.2979	1	0	0	0	0	0	0
I1027	I1063	8.28741	8.28741	1	0	0	0	0	0	0
I0983	I7489	8.2844	8.2844	1	0	0	0	0	0	0
I0444	I1086	8.2342	8.2342	1	0	0	0	0	0	0
I0443	I1011	8.1965	8.1965	1	0	0	0	0	0	0
I1064	Yamnaya	8.18861	8.18861	1	0	0	0	0	0	0
I1028	XHM135	8.1881	8.1881	1	0	0	0	0	0	0
BOO001	I1027	8.1776	8.1776	1	0	0	0	0	0	0
I0443	I1090	8.1744	8.1744	1	0	0	0	0	0	0
BOO002	L6105	8.15361	8.15361	1	0	0	0	0	0	0
I0983	RISE683	8.14711	8.14711	1	0	0	0	0	0	0
I1053	Yamnaya	8.14201	8.14201	1	0	0	0	0	0	0
I0939	I1053	8.1389	8.1389	1	0	0	0	0	0	0
BOO009	yak022	8.1352	8.1352	1	0	0	0	0	0	0
I0370	I1054	8.1279	8.1279	1	0	0	0	0	0	0
I1028	XHM110	8.1237	8.1237	1	0	0	0	0	0	0
BOO001	I1028	8.1088	8.1088	1	0	0	0	0	0	0
BOO002	I1058	8.1068	8.1068	1	0	0	0	0	0	0
G218M5-2	L6105	8.1053	8.1053	1	0	0	0	0	0	0
BOO003	I7489	8.08959	8.08959	1	0	0	0	0	0	0
I0429	Sidelkino	8.07991	8.07991	1	0	0	0	0	0	0
BOO008	yak024	8.076	8.076	1	0	0	0	0	0	0
I7480	I7489	8.0729	8.0729	1	0	0	0	0	0	0
I1054	Yamnaya	8.06839	8.06839	1	0	0	0	0	0	0
BOO008	L6105	8.0652	8.0652	1	0	0	0	0	0	0
BOO009	SSGM16	8.0615	8.0615	1	0	0	0	0	0	0
BOO006	yak024	8.0593	8.0593	1	0	0	0	0	0	0
I0983	XHM135	8.0443	8.0443	1	0	0	0	0	0	0
BOO003	I1058	8.0426	8.0426	1	0	0	0	0	0	0
I1090	SSGM16	8.0295	8.0295	1	0	0	0	0	0	0

## Sheet: Supp. Data 10 Model 1.1.1
n_AF	n_EU	n_AS	td_EU_AS	td_AF_EURA	n_EURA	n_WEURA	n_EEURA	n_anc	td_Sidelkino	n_Sidelkino	td_Eastern_Siberia_LNBA	n_Eastern_Siberia_LNBA	p_AS_Sidelkino	tm_Sidelkino	p_EU_Eastern_Siberia_LNBA	tm_Eastern_Siberia_LNBA	n_Bolshoy	tm_Bolshoy	p_AS_Bolshoy	td_AS_Bolshoy	td_EU_Bolshoy	log_likelihood		parameter names in code	parameter names in table in Supplementary Note 4
53479.3	1176.61	31914.8	52994.3	87835.8	2663.59	3995.38	3906.31	17461	25127.1	2464.06	21628.4	1688.98	0.0930795	25127.1	0.125152	19221.4	56.5542	3714.11	0.398213	11513.6	18985.6	-4.43028e+07		n_AF	NYRI
53474.1	1189.57	31966.9	52960.9	87814.4	2664.81	3959.72	3899.46	17461.5	25304.5	2495.66	21649	1693.12	0.0938934	25304.5	0.125156	19322.1	78.2938	3764.37	0.397878	11512	19078.5	-4.43028e+07		n_EU	NLoschbour
53481.9	1190.62	31761	52932.2	87848.8	2669.54	3954.21	3903.75	17460.7	25317.4	2497.47	21609.6	1688.41	0.0938702	25317.3	0.12475	19230	103.733	3823.52	0.397915	11497.3	19091.8	-4.43028e+07		n_AS	NCHB
53473.5	1164.39	31777.1	53102	87780.6	2650.99	4038.9	3925.44	17461.8	24946.1	2434.35	21588	1683.79	0.0929062	24946.1	0.124886	19109.5	118.959	3855.67	0.397775	11470.4	18893.5	-4.43028e+07		td_EU_AS	t(YRI, Loschbour)
53489.9	1182.35	32217.7	52817.7	87917.9	2683.95	3959.46	3866.3	17459.3	25209.4	2479.32	21763.6	1700.02	0.0931072	25209.4	0.125207	19276.2	141.798	3911.51	0.397701	11540.1	19042.4	-4.43028e+07		td_AF_EURA	t(Loschbour, CHB)
53476.1	1176.34	31857.1	52982.4	87828.7	2664.06	3995.37	3905.46	17460.7	25119.2	2462.43	21632.7	1688.89	0.0931113	25067.5	0.124893	19188.2	116.152	3850.87	0.397742	11488.9	18983.7	-4.43028e+07		n_EURA	N(Loschbour, CHB)
53464.2	1176.73	31719.8	52987.8	87789.2	2660.26	3996.98	3908.83	17460.5	25127.1	2464.28	21630.3	1688.15	0.0928417	25051.9	0.124568	19147.2	82.7892	3773.74	0.397819	11489.8	18985.8	-4.43028e+07		n_WEURA	N(Loschbour, Sidelkino)
53467.7	1180.95	31842.3	53007.5	87793.5	2659.45	3987.08	3914.92	17460.8	25181.7	2474.25	21578.6	1685.78	0.0935672	25181.5	0.125037	19226.2	235.095	4136.82	0.397807	11476.9	19017.5	-4.43028e+07		n_EEURA	N(CHB, Eastern_Siberia_LNBA)
53449	1196.24	31466.9	52895.4	87776.3	2666.13	3940	3903.77	17459.4	25406.3	2512.94	21616.9	1685.46	0.0934639	25406.3	0.123675	19028.4	158.751	3953.44	0.397515	11459.9	19179.9	-4.43028e+07		n_anc	N(YRI, Loschbour)
53483.4	1197.03	32213.8	52814.7	87887	2681.96	3923.79	3865.93	17460.3	25415.8	2513.87	21764.6	1702.87	0.093845	25399	0.125238	19388.9	215.475	4092.08	0.397762	11549	19142.4	-44302812		td_Sidelkino	t(Loschbour, Sidelkino)
53475.5	1202.51	32149.7	52682.7	87903	2693.13	3894.85	3835.52	17459.1	25501.5	2529.83	21903.6	1713.21	0.0936116	25501.3	0.124647	19378.8	142.728	3916.95	0.397836	11601.8	19194.3	-44302812		n_Sidelkino	NSidelkino
53458.7	1197	31608.7	52817.8	87799.6	2674.04	3927.46	3872.3	17460	25421	2516.4	21786.6	1698.21	0.0932918	25421	0.123522	19044.6	183.77	4013.9	0.397708	11529.2	19178.9	-4.43028e+07		td_Eastern_Siberia_LNBA	t(CHB, Eastern_Siberia_LNBA)
53474.2	1189.08	32075.1	52705.2	87925	2692.98	3930.8	3847.51	17458.6	25309.5	2497.15	21833.8	1705.43	0.0928687	25309.4	0.124653	19270.3	228.799	4123.65	0.397994	11572.4	19092.8	-4.43028e+07		n_Eastern_Siberia_LNBA	NEastern_Siberia_LNBA
53472.4	1174.12	31721.9	53073.7	87786.5	2653.62	4012.17	3926.06	17461.6	25082.6	2457.69	21561.7	1682.88	0.0933265	25079.2	0.124836	19144.9	318.788	4344.83	0.397834	11466.7	18962.5	-4.43028e+07		p_AS_Sidelkino	pCHB→Sidelkino
53476.8	1202.98	31544.9	52865.9	87852.1	2674.7	3917.66	3895.89	17460.6	25497.5	2526.65	21638.9	1688.24	0.0941322	25496.8	0.123842	19090.7	240.007	4152.45	0.397536	11479.6	19220.2	-4.43028e+07		tm_Sidelkino	tCHB→Sidelkino
53477.7	1179.75	31320.3	52989.1	87821.7	2662.18	3990.9	3914.51	17461	25169.2	2472.12	21628.6	1683.74	0.0929622	25157.1	0.123407	18909.7	315.517	4337.47	0.39753	11452	19046.8	-4.43028e+07		p_EU_Eastern_Siberia_LNBA	pSidelkino→Eastern_Siberia_LNBA
53473.9	1179.28	31396	52984.8	87817.8	2662.28	3992.54	3914.53	17460.6	25168.5	2469.72	21616.4	1682.92	0.0925038	25039.4	0.123605	18922.3	145.506	3919.85	0.397561	11453.6	19036.7	-4.43028e+07		tm_Eastern_Siberia_LNBA	tSidelkino→Eastern_Siberia_LNBA
53507.1	1185.13	32105.6	52694	87995.2	2699.01	3937.02	3842.48	17458.4	25254.2	2487.33	21852.5	1708.03	0.0929449	25253.9	0.12477	19323.8	247.298	4166.94	0.397544	11565.4	19068.7	-4.43028e+07		n_Bolshoy	NBolshoy
53474.2	1189.14	32042.2	52884.6	87846.1	2673.26	3951.47	3885.57	17460	25302.5	2494.63	21685.5	1695.7	0.0937457	25299.9	0.125099	19318	375.138	4495.96	0.397665	11510.8	19083.1	-4.43028e+07		tm_Bolshoy	tGhost_Siberia→Bolshoy
53475.7	1182.98	32010.2	52950.1	87834.9	2667.22	3976.23	3895.77	17460.8	25217.4	2476.54	21665.5	1693.11	0.0930665	25069.3	0.12517	19278.6	190.861	4029.09	0.397714	11502.6	19028.1	-4.43028e+07		p_AS_Bolshoy	pGhost_Siberia→Bolshoy
53499.3	1200.51	32520	52704.5	87938.3	2694.63	3900.74	3842.38	17459.1	25469.1	2523.27	21826	1709.37	0.0938899	25468.9	0.125742	19506.8	281.565	4258.35	0.397742	11577	19175.5	-4.43028e+07		td_AS_Bolshoy	t(Eastern_Siberia_LNBA, Ghost_Siberia)
53458.8	1174.7	31587.2	53204.2	87703.3	2636.98	4027.9	3955.76	17463.1	25087.6	2457.55	21453.9	1674.77	0.0935751	25087	0.124913	19133.1	309.408	4320.93	0.397903	11435.4	18961.7	-4.43028e+07		td_EU_Bolshoy	t(Sidelkino, Ghost_Sidelkino)
53468.6	1178.93	31902.8	53072.5	87771.5	2652.81	4002.47	3920.46	17462.2	25157.5	2464.2	21585.8	1686.74	0.0929049	24948.7	0.125269	19256.1	78.3603	3763.63	0.397855	11480.7	18983.8	-4.43028e+07
53471.8	1178.08	31838	52989	87809.5	2662.04	3992.05	3905.69	17461	25142.6	2467.05	21638.7	1689.6	0.09327	25119.3	0.124843	19195.1	407.237	4576.78	0.397746	11490.2	18996.3	-4.43028e+07
53493.8	1172.33	32070.2	52891.5	87880.9	2675.33	3992.3	3878.01	17460.2	25062.6	2453.83	21752.2	1697.62	0.0929454	25057.9	0.124947	19204.1	472.675	4750.21	0.397595	11518.1	18965.6	-4.43028e+07
53479.8	1157.21	31465.8	53116.1	87813.3	2652.18	4057.56	3938.34	17461.1	24841.1	2416.35	21524.3	1676.51	0.0926253	24841.1	0.124387	18977.5	434.66	4642.38	0.397988	11447.2	18833.2	-4.43028e+07
53502.9	1174.23	31873.6	53019.9	87894.1	2666.08	4003.27	3922.78	17460.9	25085.9	2456.98	21516	1681.27	0.0934747	25084.8	0.125394	19240.8	481.035	4777.39	0.397897	11461.6	18967.1	-4.43028e+07
53486.7	1199.02	32413.4	52706.3	87908.8	2691.86	3907.63	3839.4	17459.7	25453.9	2522.13	21873	1710.72	0.0933258	25448.9	0.125151	19394.4	407.399	4584.13	0.397461	11573.1	19179.8	-4.43028e+07
53468.4	1168.02	31814.1	53021	87833.7	2661.5	4019.29	3912.92	17460.6	24998.4	2441.7	21608.2	1685.82	0.0930198	24974.4	0.124862	19135	500.663	4826.21	0.397651	11468.8	18922.7	-4.43028e+07
53460.9	1159.13	31978.2	52978.9	87803.9	2662.27	4035.45	3904.94	17458.9	24877	2421.54	21620.4	1686.88	0.0924411	24873.1	0.125205	19162.9	452.427	4687.89	0.397664	11484.4	18865.1	-4.43028e+07
53484.5	1162.05	31605	53131.7	87815.5	2651.2	4047.81	3940.77	17461.7	24908.5	2426.8	21503.8	1677.14	0.0930863	24904.3	0.124791	19078.3	495.69	4809.95	0.397692	11432.5	18873.8	-4.43028e+07
53460.7	1177.6	32068.7	52928.1	87794	2665.82	3985.34	3886.66	17460.4	25138.7	2467.72	21714	1695.46	0.0930896	25133.6	0.125046	19229.4	532.49	4920.98	0.397671	11511.2	19000.7	-4.43028e+07
53485.9	1171.01	31791.5	53031.9	87838.9	2660.67	4017.19	3916.43	17461.1	25049.3	2447.25	21596.5	1685.17	0.0922394	24820.3	0.124874	19140.4	210.973	4075.51	0.397751	11470.8	18930.9	-4.43028e+07
53471.7	1179.61	31933.6	52872.3	87844.3	2673.93	3972.96	3879.57	17460.1	25168.3	2474.01	21739.7	1696.67	0.0930492	25168	0.124602	19176.3	536.733	4934.46	0.397743	11520.7	19013.7	-4.43028e+07
53466	1173.31	31223	53110.4	87749.4	2647.06	4024.27	3930.06	17463.2	25081.2	2453.48	21625.4	1681.53	0.0922573	24911.2	0.123163	18811.4	227.216	4114.78	0.397338	11431.3	18990.5	-4.43028e+07
53475.9	1173.13	31219.5	53083.2	87794.6	2652.77	4019.85	3937.81	17461.3	25075.6	2452.17	21533.9	1675.01	0.0924944	24926	0.123465	18833.2	303.611	4304.29	0.397452	11409.5	18988.1	-4.43028e+07
53472.3	1170.02	31586.4	53045.2	87802.9	2656.79	4022.65	3920.12	17460.9	25036.2	2444.01	21599.7	1683.73	0.0919067	24750.9	0.124419	19050.2	125.115	3871.02	0.398	11483.7	18911.8	-4.43028e+07
53477.8	1169.66	31772.7	53022.3	87824	2660.52	4016.08	3911.38	17461.2	25021.8	2446.59	21627.6	1687.3	0.092979	25002.5	0.124741	19128	556.946	4986.24	0.397795	11481.1	18930.4	-4.43028e+07
53497.1	1174.27	31517.7	53096.7	87862.2	2657.54	4013.2	3944.57	17461.3	25079.3	2455.41	21445	1673.68	0.0936832	25072.6	0.124807	19109.9	509.478	4852.26	0.397975	11441.8	18955.3	-4.43028e+07
53435.2	1182.79	31332.4	53052.8	87768.7	2653.48	3992.04	3921.83	17462.5	25211.8	2476.11	21623.4	1684.07	0.0931596	25125.4	0.123576	18948.9	422.107	4615.41	0.397312	11454.7	19058.3	-4.43028e+07
53478.4	1146.35	31312.4	53246.3	87773.2	2638.91	4099.77	3966.29	17461.9	24683.3	2391.1	21432.3	1667.61	0.0924887	24683.2	0.124328	18883.4	447.674	4671.27	0.397973	11414	18742.2	-4.43028e+07
53452.9	1168.52	31782.9	53118.7	87750.6	2647.36	4034.46	3929.3	17461.7	25013.4	2439.47	21573.2	1683.04	0.0922154	24760.2	0.124906	19119.1	230.725	4122.75	0.397727	11458.8	18910.6	-4.43028e+07
53475	1184.91	31713	52969.3	87810.9	2663.78	3973.61	3908.28	17460.6	25239.8	2480.92	21609.2	1687.11	0.0935	25152.3	0.124577	19164.3	503.116	4840.65	0.397635	11475.9	19047.1	-4.43028e+07
53496.3	1189.68	31544.4	52870.5	87899	2677.62	3951.42	3886.91	17460.8	25311.2	2495.52	21721.2	1692.67	0.0932731	25300.8	0.123582	19014.4	572.893	5040.58	0.397358	11484.8	19128.7	-4.43028e+07
53479.8	1201.49	31991.5	52828.7	87837.1	2677.08	3915.44	3860.86	17461.6	25476.4	2526.66	21844.7	1707.66	0.0940139	25471.2	0.124492	19319	554.325	4995.54	0.397728	11574.7	19173.3	-4.43028e+07
53487.6	1174.82	31997.7	53011.3	87839.1	2662.59	4003.42	3912.19	17461.2	25100.1	2458.07	21590.9	1685.81	0.0928826	25011.3	0.125278	19205.2	638.31	5226.71	0.397694	11467.6	18973.4	-4.43028e+07
53472.8	1163.96	31846.5	53068.2	87787.6	2654.26	4037.07	3917.69	17461.4	24944.9	2430.08	21613.2	1685.6	0.0923436	24790.7	0.124925	19114.5	537.677	4928.25	0.397674	11468.2	18885.3	-4.43028e+07
53469.4	1175.21	32014.8	52912.7	87851	2671.54	3988.63	3881.07	17460.7	25106.1	2459.34	21748.2	1696.97	0.0928332	25023.3	0.124878	19179.8	656.061	5278.83	0.397655	11519.1	18977.4	-4.43028e+07
53463.4	1166.01	31591.4	53007.5	87790	2658.53	4025.66	3909.82	17461	24975.4	2440.1	21657.5	1684.72	0.0922253	24959.9	0.123926	18898.7	673.356	5327.17	0.397541	11468.1	18947.7	-4.43028e+07
53487	1172.58	31852.1	53086.9	87818.6	2655.3	4017.14	3925.72	17462	25061.4	2450.14	21557.9	1683.71	0.0932674	24976.9	0.125219	19203.7	661.05	5292.69	0.397614	11456.7	18949.5	-4.43028e+07
53479.1	1157.32	31900.1	52993	87833.6	2663.31	4047.85	3893.86	17460.3	24862.5	2413.52	21740.3	1692.44	0.0906695	24466.3	0.124583	19012.2	81.4114	3769.04	0.397962	11518.3	18814.4	-4.43028e+07
53472.8	1174.42	31805.3	53066.6	87786.3	2654.41	4012.67	3922.77	17461.5	25095.6	2451.66	21568.4	1684.19	0.0925456	24804.6	0.125101	19194.5	509.191	4853.63	0.397935	11472.2	18940.9	-4.43028e+07
53468.7	1169.9	31443.2	52987.5	87801.2	2660.83	4015.64	3905.79	17460.9	25033.8	2446.94	21690	1686.6	0.0919791	24900.7	0.123404	18850.4	671.55	5321.78	0.397453	11460.5	18966.6	-4.43028e+07
53479.8	1169.73	31539.4	53135.9	87794.9	2649.46	4029.62	3949.72	17461.3	25015.7	2440.93	21436.3	1673.83	0.0935128	24913.7	0.124933	19139.6	716.736	5461.17	0.397575	11411.2	18922.9	-4.43028e+07
53441.7	1175.98	31804.3	53097.6	87680.8	2643.98	4010.99	3919.45	17462.8	25107.4	2460.25	21629.5	1687.7	0.0932789	25073.3	0.124779	19143.3	811.343	5766.31	0.397833	11486.7	18971.9	-4.43028e+07
53479.2	1177.48	31794.7	52982.3	87822.4	2663.27	3996.09	3908.16	17460.8	25141.3	2462.78	21621.4	1687.77	0.0924547	24939.2	0.124736	19167.5	748.514	5566.27	0.397706	11479.6	18987	-4.43028e+07
53449.8	1175.61	31222.9	53140.6	87710.5	2642.08	4021.43	3947.56	17462.2	25109.8	2457.41	21508.3	1673.17	0.0926907	24951.8	0.123497	18834.2	770.301	5632.34	0.397362	11393.6	19004	-4.43028e+07
53463	1152.51	31701.1	53214.8	87713.1	2637.13	4081.83	3938.52	17463.6	24772.5	2402.7	21591.8	1682.34	0.0926143	24757	0.124734	19029.1	909.633	6078.3	0.397613	11449.6	18800.2	-4.43028e+07
53490.7	1147.1	31443.5	53093.5	87858.2	2657.13	4079.99	3932.05	17460.4	24700.7	2390.05	21556.4	1677.42	0.0917919	24581	0.124207	18906.6	792.958	5688.58	0.397941	11444.4	18747.2	-4.43028e+07
53474	1170.17	31711.6	53071.4	87784.5	2653.61	4023.53	3922.04	17461.9	25033.7	2444.55	21594.9	1684.1	0.0924914	24860.5	0.12466	19091.8	854.943	5906.43	0.39771	11464.5	18929.3	-4.43028e+07
53484.6	1143.65	31264.1	53266	87783.1	2638	4110.25	3968.81	17462.4	24644.6	2379.9	21434.1	1667.52	0.0922368	24544.2	0.124219	18862.6	822.326	5781.86	0.397773	11394.8	18720.7	-4.43028e+07
53484.9	1202.81	32353.6	52526.3	87947.9	2708.72	3875.17	3795.71	17458.1	25509.9	2531.14	22068.4	1725.08	0.0929603	25492.5	0.124448	19376.5	789.165	5712.29	0.397691	11640.9	19214	-4.43028e+07
53452.5	1174.59	31200.2	53104.3	87703.2	2644.36	4017.67	3933.84	17462.6	25089.8	2457.21	21589.9	1679.34	0.0930208	25067.9	0.123249	18831.3	975.272	6324.32	0.397506	11424.4	19001.5	-4.43028e+07
53476.3	1164.14	31600	53094.6	87797.6	2652.84	4038.69	3932.16	17461.2	24940	2429.24	21538.8	1678.81	0.0927871	24822.8	0.124595	19034.2	947.02	6215.37	0.397625	11439.5	18883.6	-4.43028e+07
53472.6	1156.67	31639.2	53168.8	87765.9	2644.44	4067.97	3946.14	17462	24836.9	2411.36	21494	1675.61	0.0923343	24694.6	0.12485	19047.1	903.351	6060.52	0.39758	11417.5	18827.7	-4.43028e+07
53490.4	1173.66	31888	53087.1	87815.2	2654.49	4021.17	3917.03	17463.3	25093.5	2451.3	21640.2	1687.9	0.0916474	24732.1	0.12486	19127.9	706.101	5431.3	0.397724	11482.5	18949.6	-4.43028e+07
53473.2	1157.98	31604.2	53145.2	87780.9	2647.73	4061.25	3945.35	17461	24856	2411.24	21476.1	1674.24	0.092275	24593.6	0.12485	19045.3	818.287	5775.86	0.397543	11412	18825.9	-4.43028e+07
53459.9	1166.13	31738.2	53108.8	87732.3	2646.84	4038.99	3924.43	17462.2	24976.5	2433.71	21608.6	1683.75	0.0920765	24728.6	0.124642	19039.8	853.407	5897.63	0.397804	11467.2	18888.6	-4.43028e+07
53471.5	1170.69	31528.1	53087.7	87774.3	2651.22	4026.38	3932.87	17461.8	25044.3	2445.11	21540.9	1680.2	0.092227	24786.7	0.124426	19073.8	888.012	6020.52	0.397504	11435.8	18930.6	-4.43028e+07
53470.7	1155.66	31842.3	53219.8	87751.7	2639.85	4075.46	3950.08	17462.7	24821.7	2406.29	21484.9	1674.87	0.0924827	24647.4	0.125329	19072.6	954.328	6233.15	0.397566	11418.3	18814.1	-4.43028e+07
53505.6	1167.53	31840.9	53133.7	87773	2648.27	4034.29	3938.38	17462	24987	2437.66	21499.3	1678.59	0.0932773	24921.6	0.125275	19173.4	1090.13	6747.26	0.397728	11435.4	18904.5	-4.43028e+07
53452	1155.26	31693.2	53080.2	87738.1	2648.83	4065.38	3912.52	17461.9	24833.7	2412.54	21700.4	1687.31	0.0906165	24544.6	0.124069	18891.3	780.531	5655.29	0.397732	11479.6	18817.7	-4.43028e+07
53478.8	1164.17	31693.4	53090.2	87808.5	2654	4040.24	3930.76	17461.3	24949.1	2427.16	21536.3	1679.92	0.0922053	24671.3	0.124906	19103.9	964.804	6280.58	0.397688	11443	18868.5	-4.43028e+07
53469.6	1150.18	31357.2	53114.6	87773.7	2648.58	4079.12	3925.17	17462.4	24747.6	2400.13	21656	1684.55	0.0914546	24625.5	0.123626	18869.8	1173.83	7059.66	0.397737	11461.7	18781.5	-4.43028e+07
53472.9	1152.98	31535	53167.2	87782	2645.88	4075.18	3950.45	17461.6	24781.5	2401.92	21462.9	1671.7	0.0923002	24639.1	0.124684	18970.4	1209.81	7207.08	0.397702	11409.3	18793	-4.43028e+07
53488.2	1143.84	31533.1	53236.5	87787.2	2640.74	4106.77	3959.32	17462.3	24651.4	2379.62	21460.2	1670.04	0.0918625	24508.4	0.124715	18919	1189.19	7115.57	0.397793	11400.9	18724.1	-4.43028e+07
53470.8	1154.98	31296.6	53277	87749.3	2634.88	4084.55	3979.25	17462	24807	2399.58	21343.7	1663.46	0.0926909	24540.1	0.124652	18974.3	1063.7	6624.43	0.397463	11364.1	18795.9	-4.43028e+07
53484.2	1144.76	31080.4	53196.4	87789.9	2643.18	4103.29	3953.51	17462.5	24671.6	2384.51	21529.8	1669.93	0.0912504	24541.2	0.123084	18622.9	1227.84	7269.44	0.397315	11380	18777.2	-4.43028e+07
53469.8	1157.14	31683.5	53167.6	87750.7	2643.44	4066.74	3944.51	17462.4	24844.8	2414.52	21505.8	1676.54	0.0921756	24726.2	0.124914	19051.4	1391.41	8002.48	0.39793	11434.3	18819.9	-4.43028e+07
53461.9	1163.12	31416.2	53149.8	87767	2646.15	4049.4	3946.09	17462.1	24927.7	2423.11	21492.6	1675.48	0.0925569	24683.7	0.124398	19020.2	1324.72	7703.17	0.397696	11427.8	18858.4	-4.43028e+07
53477	1141.28	31445	53196.2	87774.7	2642.94	4106.86	3949.71	17461.9	24615.7	2374.5	21507.1	1673.8	0.0919757	24521.1	0.124395	18910.4	1409.55	8067.36	0.397622	11412.1	18709	-4.43028e+07
53462.4	1137.14	31328.2	53385.5	87693.5	2622.21	4138.57	3994.99	17463.4	24545.5	2363.66	21316.9	1657.89	0.0925082	24516.7	0.124717	18835	1445.93	8245.8	0.397792	11352.4	18669.7	-4.43028e+07
53465.8	1154.25	31683.1	53194.3	87742.2	2640.66	4080.2	3949.77	17462.1	24811.5	2399.68	21484.8	1673.9	0.091222	24364.6	0.124879	19006.2	1218.45	7240.46	0.397495	11403.4	18792.5	-4.43028e+07
53526.5	1219.44	33079.7	52612	87948.3	2702.43	3855.5	3819.87	17459.7	25778.6	2553.01	21871.5	1721.42	0.0912013	24873	0.127267	19943.1	1044.51	6602.43	0.39767	11604	19274.7	-4.43028e+07
53480	1153.15	31090.4	53125.2	87812.5	2650.87	4071.2	3954.07	17460.9	24786.5	2400.58	21448.4	1665.34	0.092079	24624.1	0.123255	18674.3	1972.03	11311.1	0.396992	11330.4	18838.3	-4.43028e+07
53488.9	1169.99	31221.2	52919.7	87880.1	2672.01	4007.36	3906.64	17460	25039	2438.9	21635.2	1682.33	0.0916236	24663.4	0.123015	18809.4	1986.55	11391.3	0.396987	11407.2	18960	-4.43028e+07
53506.9	1213.55	34038.3	51777.1	88228.8	2788.95	3763.29	3588.04	17453.5	25724.4	2560.26	22941.8	1796.29	0.0887446	25048.4	0.125212	19807.7	138.456	3908.34	0.39652	11872.8	19325	-4.43028e+07
53421.8	1155.81	32042.5	52945.4	87694.1	2656.35	4050.77	3853.35	17464.1	24848.8	2405.31	22041.9	1710.36	0.089534	24306.9	0.123123	18779.6	1771.01	9963.47	0.396707	11515.9	18865.4	-4.43028e+07
53495.1	1150.64	31808	52666.4	87992.1	2700.44	4024.57	3809.13	17459.4	24783	2393.6	22139.5	1721.22	0.0889203	24174.7	0.123279	18957.3	1855.8	10466.9	0.397933	11636	18774.1	-4.43028e+07
53489.5	1262.15	33415.2	51976.5	88083	2762.81	3675.18	3641.71	17458.5	26408.5	2666.25	22741.2	1779.37	0.0905599	25453	0.124255	19640.4	1354.35	7878.58	0.397612	11882.7	19630.3	-4.43028e+07
53489.6	1217.89	33496.6	51842.5	88141.2	2777.41	3759.86	3594.94	17456.2	25776.7	2566.55	22978.8	1797.33	0.0896068	25228.9	0.124376	19700.6	1331.79	7732.34	0.397577	11943.8	19338.6	-4.43028e+07
53577.4	1284.17	33346.9	51614.8	88466.5	2819.32	3575.15	3645.45	17449.7	26728.6	2714.02	22363.4	1762.73	0.0917242	25613.1	0.125127	20076.9	1277.65	7577.83	0.396461	11697.6	19800.1	-4.43028e+07
53612	1270	34339.8	51314.9	88699.8	2860.57	3568.88	3559.81	17447	26543.3	2692.18	22714.1	1785.18	0.0902749	25665.6	0.125869	20040.3	902.09	6127.04	0.396901	11867.8	19745.9	-4.43028e+07
53455.8	1259.72	34101.3	51783.3	88107	2779.66	3651.86	3640.41	17452.3	26373.5	2664	22509.4	1772.46	0.0914167	25668.4	0.126235	20120.2	2017.2	11506.8	0.397225	11771.1	19637.8	-4.43028e+07
53595.2	1315.37	35009.9	51106.1	88655.6	2873.65	3440.08	3506.39	17447.9	27215.3	2805.32	22908.8	1808.57	0.0899823	26117.6	0.126923	20502.7	709.348	5516.26	0.397878	12014.9	20054	-4.43028e+07
53490.5	1319.28	33797	51657	88162.9	2794.78	3499.09	3597.87	17456.9	27234.1	2791.28	22757.3	1791.6	0.0926877	25970.2	0.124875	20109	2042.32	11621	0.396819	11878.1	20049.5	-4.43028e+07
53598.8	1334.67	35034	51292.3	88609.9	2860.13	3400.85	3539.64	17450.2	27421.2	2810.16	22739.2	1806.21	0.0966575	26299.3	0.128208	20929.7	1543.41	8766.45	0.396557	11936.7	20120.3	-4.43028e+07
53569.9	1370.24	33234.9	51072.5	88594.9	2871.18	3304.26	3553.41	17446.4	27969.7	2917.68	22595.2	1802.71	0.0942588	26607.5	0.125645	21043	1308.29	7765.54	0.398202	11955.2	20355.9	-4.43028e+07
53623.3	1346.7	34905.8	50860	88882	2912	3323.94	3486.75	17444	27629.5	2863.72	22814.8	1808.9	0.0940742	26511.1	0.127034	20756.3	1414.56	8203.11	0.396818	11956	20257.1	-4.43028e+07
53492.7	1353.08	33905.1	50872.9	88414.4	2874.62	3317.39	3437.57	17449.1	27734.4	2878.13	23323.5	1843.44	0.0930415	26611.2	0.123902	20520.8	1772.17	9919.76	0.396024	12059.4	20409.2	-4.43029e+07

[truncated: 3 more sheets: Supp. Data 11 Model 1.1.1 boot, Supp Data 12 Model 4.1.1 , Supp. Data 13 Software Vers.]
